# Supplementary material for: 4-Formyl-2-nitro­phenyl 4-bromo­benzoate
Source: Acta Crystallogr Sect E Struct Rep Online. 2013 Apr 27;69(Pt 5):o793. doi: 10.1107/S1600536813010830 (PMC3648315; doi:10.1107/S1600536813010830)
Supplement: Supplementary file 2 [file e-69-0o793-Isup2.hkl]

# 
# h,k,l, Fc-squared, Fo-squared, sigma(Fo-squared) and status flag 
# 
data_I
_shelx_title ' Compound X' 
_shelx_refln_list_code          4 
_shelx_F_calc_maximum      150.19 
_exptl_crystal_F_000       696.00 
_reflns_d_resolution_high  0.7988 
 
loop_ 
 _symmetry_equiv_pos_as_xyz 
 'x, y, z' 
 '-x, y+1/2, -z+1/2' 
 '-x, -y, -z' 
 'x, -y-1/2, z-1/2' 
 
_cell_length_a     6.5310 
_cell_length_b     8.2250 
_cell_length_c    25.6860 
_cell_angle_alpha  90.000 
_cell_angle_beta  103.191 
_cell_angle_gamma  90.000 
 
_shelx_F_squared_multiplier     1.000 
 
loop_ 
 _refln_index_h 
 _refln_index_k 
 _refln_index_l 
 _refln_F_squared_calc 
 _refln_F_squared_meas 
 _refln_F_squared_sigma 
 _refln_observed_status 
   2   0   0    19421.75    20448.38   1577.81 o 
   3   0   0    12795.49    15616.98   1864.17 o 
   4   0   0      880.33     1052.67     59.12 o 
   5   0   0      488.82      553.92     23.25 o 
   6   0   0      287.29      313.23     15.05 o 
   7   0   0       51.39       29.38      8.98 o 
   1   1   0     3748.54     3298.27     42.29 o 
   2   1   0     3458.15     3302.51     62.43 o 
   3   1   0     1471.08     1596.81     44.12 o 
   4   1   0       11.08       17.89      1.17 o 
   5   1   0      243.39      260.80     10.55 o 
   6   1   0       13.74       20.71      3.50 o 
   7   1   0       98.43       98.75      8.99 o 
   0   2   0    12565.94    11927.94    183.41 o 
   1   2   0      935.47      943.41     10.67 o 
   2   2   0      263.35      282.73      5.18 o 
   3   2   0     2206.60     2304.20     53.69 o 
   4   2   0       86.57       83.76      3.08 o 
   5   2   0      107.16      107.93      7.34 o 
   6   2   0       94.69       83.30      3.59 o 
   7   2   0        3.11        9.11      4.76 o 
   1   3   0      818.28      741.74      7.62 o 
   2   3   0     4648.94     4389.29     70.35 o 
   3   3   0      183.85      220.77      3.54 o 
   4   3   0      461.25      428.73     15.59 o 
   5   3   0      289.71      317.00     16.11 o 
   6   3   0       26.80       25.83      3.53 o 
   7   3   0       42.72       42.83      5.89 o 
   0   4   0       80.38       91.27      2.84 o 
   1   4   0      849.38     1039.86     12.86 o 
   2   4   0     2171.93     2356.83     36.78 o 
   3   4   0      163.75      168.22      4.58 o 
   4   4   0       61.97       60.43      2.53 o 
   5   4   0        0.20        1.33      1.48 o 
   6   4   0       26.75       23.60      7.22 o 
   7   4   0        2.11        1.16      5.56 o 
   1   5   0     2310.39     2264.73     40.56 o 
   2   5   0      111.34       99.62      3.14 o 
   3   5   0       52.12       44.82      1.97 o 
   4   5   0      111.73      110.07      4.59 o 
   5   5   0       53.88       52.26      4.16 o 
   6   5   0        9.16       13.12      4.16 o 
   0   6   0      843.93      873.83     45.60 o 
   1   6   0      119.40      123.56      3.12 o 
   2   6   0      496.87      492.47     14.87 o 
   3   6   0       73.52       81.81      4.70 o 
   4   6   0        4.44        4.12      2.05 o 
   5   6   0        1.03        1.81      2.69 o 
   6   6   0       12.96       15.22      5.68 o 
   1   7   0       33.24       36.24      2.22 o 
   2   7   0        0.17        1.20      0.99 o 
   3   7   0        0.00        4.84      1.64 o 
   4   7   0        3.81        5.56      2.33 o 
   5   7   0        0.26       -4.78      6.14 o 
   0   8   0        3.25        0.84      3.64 o 
   1   8   0       48.60       62.56      6.19 o 
   2   8   0       46.87       48.36      4.28 o 
   3   8   0        3.47        5.25      4.23 o 
   4   8   0        3.18        8.27      5.45 o 
   5   8   0        7.14        7.63      8.13 o 
   1   9   0        3.81       -1.57      3.37 o 
   2   9   0        4.76        2.44      3.55 o 
   3   9   0       12.32       13.94      5.07 o 
   0  10   0       11.91        7.27     16.68 o 
   1  10   0        1.75        7.28     12.02 o 
  -7   1   1       79.67       82.66     12.83 o 
  -6   1   1      246.08      270.12      8.68 o 
  -5   1   1      506.01      499.80     18.11 o 
  -4   1   1      647.86      708.60     24.53 o 
  -3   1   1       67.14       38.47     10.14 o 
  -2   1   1     3546.46     3448.49     52.54 o 
  -1   1   1     1721.71     1455.40     19.67 o 
   1   1   1       36.72       48.40      3.19 o 
   2   1   1      417.11      442.91      9.35 o 
   3   1   1     4015.88     4047.17     78.23 o 
   4   1   1      143.85      175.64      5.88 o 
   5   1   1       35.63       26.25      1.41 o 
   6   1   1      132.24      128.77      6.08 o 
   7   1   1        4.53       10.72      3.84 o 
  -7   2   1        1.73        6.72      4.44 o 
  -6   2   1       91.74       84.80      3.81 o 
  -5   2   1       32.27       28.41      2.48 o 
  -4   2   1      631.32      540.57     18.48 o 
  -3   2   1     2297.11     2524.07     62.55 o 
  -2   2   1     3925.95     3812.92     44.89 o 
  -1   2   1      706.81      591.13      5.50 o 
   0   2   1    19459.19    16844.98    225.17 o 
   2   2   1      725.82      613.12     10.85 o 
   3   2   1       28.87       22.34      1.35 o 
   4   2   1     1207.63     1226.45     39.21 o 
   5   2   1       44.81       52.37      2.23 o 
   6   2   1        3.76       11.28      3.20 o 
   7   2   1       88.58      100.38      7.08 o 
  -7   3   1        2.49       -2.21      5.75 o 
  -6   3   1       17.27       15.35      2.48 o 
  -5   3   1        5.07        6.03      1.93 o 
  -4   3   1       15.34       14.17      1.62 o 
  -3   3   1      108.10      101.07      2.21 o 
  -2   3   1      109.23      108.87      7.12 o 
  -1   3   1      361.77      354.81      3.53 o 
   0   3   1      363.24      338.75      3.74 o 
   1   3   1      569.51      514.85      7.09 o 
   2   3   1      424.49      452.66      8.88 o 
   3   3   1       10.65        9.83      0.97 o 
   4   3   1        6.92        6.67      0.99 o 
   5   3   1        4.30       11.28      1.70 o 
   6   3   1       37.01       39.97      6.94 o 
   7   3   1        1.92        3.32      5.15 o 
  -7   4   1       12.73        9.29      4.61 o 
  -6   4   1       56.76       57.20      3.92 o 
  -5   4   1       97.75      107.00      5.25 o 
  -4   4   1      345.20      356.58      9.42 o 
  -3   4   1      282.13      281.45      5.69 o 
  -2   4   1      449.11      454.70      7.92 o 
  -1   4   1     4038.53     3976.60     48.50 o 
   0   4   1      317.16      338.26      4.25 o 
   1   4   1     8501.65     8746.23    133.87 o 
   2   4   1      318.89      327.47      8.74 o 
   3   4   1      133.24      129.97      2.75 o 
   4   4   1      527.38      547.30     14.65 o 
   5   4   1        9.49        9.59      4.24 o 
   6   4   1        0.57        2.78      5.08 o 
   7   4   1       13.32        7.97      6.21 o 
  -7   5   1        2.01        7.29      4.94 o 
  -6   5   1       51.44       44.10      6.65 o 
  -5   5   1        1.10        2.08      2.23 o 
  -4   5   1        4.12        7.43      1.32 o 
  -3   5   1       62.52       57.87      2.03 o 
  -2   5   1      608.00      649.92     14.33 o 
  -1   5   1       21.75       22.72      0.94 o 
   0   5   1      463.28      477.78      7.54 o 
   1   5   1      889.16      883.22     13.15 o 
   2   5   1        3.68        3.13      1.16 o 
   3   5   1      417.33      431.20     10.03 o 
   4   5   1      185.02      172.33      9.37 o 
   5   5   1        6.15        9.22      2.60 o 
   6   5   1       74.50       64.24      5.79 o 
  -6   6   1        1.69       -4.02      5.02 o 
  -5   6   1        1.52        2.75      3.31 o 
  -4   6   1        0.14        3.18      2.05 o 
  -3   6   1        6.83        3.24      1.69 o 
  -2   6   1       60.63       65.63      2.50 o 
  -1   6   1       99.80      110.37      3.71 o 
   0   6   1       35.25       36.47      3.52 o 
   1   6   1       47.19       47.01      2.10 o 
   2   6   1      234.32      228.78      8.36 o 
   3   6   1      116.88      105.75      6.87 o 
   4   6   1       23.00       19.68      2.67 o 
   5   6   1        1.28        3.13      3.78 o 
   6   6   1       12.80       12.37      5.45 o 
  -5   7   1       39.55       48.32      5.73 o 
  -4   7   1        0.92       -3.48      2.32 o 
  -3   7   1      244.61      265.04     12.22 o 
  -2   7   1        6.72        8.66      1.58 o 
  -1   7   1       17.53       18.89      1.73 o 
   0   7   1      185.82      213.18      4.50 o 
   1   7   1       28.06       27.36      1.86 o 
   2   7   1       69.78       63.37      4.06 o 
   3   7   1       16.33       17.72      2.41 o 
   4   7   1        0.40        4.40      3.65 o 
   5   7   1        0.64        1.20      5.40 o 
  -5   8   1        4.51       17.97      9.55 o 
  -4   8   1        2.21        0.97      4.86 o 
  -3   8   1        0.36        4.56      3.86 o 
  -2   8   1        0.20        3.87      2.62 o 
  -1   8   1       59.34       98.02     10.14 o 
   0   8   1        2.40        1.90      2.13 o 
   1   8   1        6.61        6.92      3.79 o 
   2   8   1       30.48       45.58      4.59 o 
   3   8   1        9.65        6.81      3.89 o 
   4   8   1        4.21        9.12      8.38 o 
  -3   9   1        0.36        0.43      5.62 o 
  -2   9   1        0.64        5.44      3.07 o 
  -1   9   1        0.13        2.11      4.30 o 
   0   9   1        1.74        0.12      3.74 o 
   1   9   1        7.62        8.21      3.66 o 
   2   9   1        2.31       -1.54      4.83 o 
   3   9   1        0.28       -1.34      5.52 o 
  -1  10   1       26.34       29.51      5.39 o 
   0  10   1       20.91       28.59      7.79 o 
   1  10   1       10.38       15.94      4.76 o 
  -8   0   2       30.83       22.65      6.63 o 
  -7   0   2        0.73        5.57      5.79 o 
  -6   0   2      108.33      117.62      4.94 o 
  -5   0   2     1114.46     1257.50     80.13 o 
  -4   0   2      105.14      110.78      8.66 o 
  -3   0   2     4381.39     4157.61    204.13 o 
  -2   0   2    14443.53    14254.23    309.68 o 
  -1   0   2      662.77      637.98     23.55 o 
   2   0   2       54.17       59.06      5.38 o 
   3   0   2     2666.86     2851.06    212.67 o 
   4   0   2     1269.08     1322.91     75.90 o 
   5   0   2      136.31      131.28      5.88 o 
   6   0   2      110.86      124.27      8.65 o 
   7   0   2       52.32       57.37     16.11 o 
  -8   1   2        0.66        8.07      5.19 o 
  -7   1   2        0.25        1.95      7.02 o 
  -6   1   2      147.30      141.05      8.18 o 
  -5   1   2        3.16        1.17      1.27 o 
  -4   1   2     1522.87     1444.48     27.79 o 
  -3   1   2      117.94      120.48      2.23 o 
  -2   1   2     2549.50     2383.23     40.10 o 
  -1   1   2     1930.01     1783.52     19.99 o 
   0   1   2       13.12       14.65      2.23 o 
   1   1   2     1430.52     1342.00     27.71 o 
   2   1   2       71.50       58.96      2.39 o 
   3   1   2      127.20      131.74      4.85 o 
   4   1   2      236.64      245.06      5.92 o 
   5   1   2      152.67      144.78      5.08 o 
   6   1   2       31.02       28.18      2.76 o 
   7   1   2       10.55        8.47      4.45 o 
  -7   2   2        0.26        3.84      5.71 o 
  -6   2   2        8.49        6.47      2.46 o 
  -5   2   2      174.15      180.94      7.76 o 
  -4   2   2      429.89      427.97     15.76 o 
  -3   2   2      267.91      321.52      7.27 o 
  -2   2   2     8205.28     8510.44    145.29 o 
  -1   2   2    13472.33    12577.46    148.87 o 
   0   2   2     2309.22     2382.79     36.05 o 
   2   2   2     2570.82     2588.42     36.22 o 
   3   2   2     1802.05     1908.52     46.07 o 
   4   2   2      156.93      170.94      7.63 o 
   5   2   2       80.88       78.15      2.70 o 
   6   2   2       10.30        6.26      2.28 o 
   7   2   2        9.75       13.02      4.07 o 
  -7   3   2       28.85       39.18      5.93 o 
  -6   3   2      241.63      198.84     13.22 o 
  -5   3   2      185.99      170.95      6.47 o 
  -4   3   2      520.68      526.31     13.88 o 
  -3   3   2       18.16       13.30      0.77 o 
  -2   3   2     1251.43     1297.54     15.05 o 
  -1   3   2     4288.54     3932.24     44.51 o 
   0   3   2     6024.11     5564.91     60.87 o 
   1   3   2      256.41      212.74      3.70 o 
   2   3   2     3683.02     3504.16     73.81 o 
   3   3   2      411.19      379.09      7.19 o 
   4   3   2      347.50      329.28      9.52 o 
   5   3   2      109.37      128.80      6.98 o 
   6   3   2       68.92       73.36      5.76 o 
   7   3   2       20.17       12.78      7.05 o 
  -7   4   2        0.70       -1.73      4.46 o 
  -6   4   2        8.61       10.88      2.96 o 
  -5   4   2        0.53       -0.38      2.16 o 
  -4   4   2       43.22       32.92      1.50 o 
  -3   4   2        4.00        4.07      0.77 o 
  -2   4   2      599.88      628.58      8.39 o 
  -1   4   2       55.62       55.97      3.03 o 
   0   4   2     1975.67     1910.82     23.17 o 
   1   4   2      186.29      158.44      4.95 o 
   2   4   2      871.57      925.35     18.84 o 
   3   4   2      200.64      169.60      3.05 o 
   4   4   2       58.74       54.26      2.10 o 
   5   4   2        3.16        4.36      2.30 o 
   6   4   2       11.13        0.72      4.96 o 
   7   4   2       12.10       13.38      7.14 o 
  -7   5   2        6.36        6.45      5.81 o 
  -6   5   2       27.08       24.56      5.68 o 
  -5   5   2        0.01        1.70      1.44 o 
  -4   5   2      211.63      208.65      9.83 o 
  -3   5   2       53.33       41.98      1.48 o 
  -2   5   2       77.44       71.49      1.86 o 
  -1   5   2      319.12      306.83      5.27 o 
   0   5   2        4.50        5.35      1.05 o 
   1   5   2       30.49       34.22      1.60 o 
   2   5   2      113.20      104.93      2.93 o 
   3   5   2      148.33      135.70      4.17 o 
   4   5   2      137.32      125.47      7.96 o 
   5   5   2        2.99        4.27      2.75 o 
   6   5   2        3.68        8.98      6.78 o 
  -6   6   2        4.59        9.63      4.35 o 
  -5   6   2      111.33      111.17      8.07 o 
  -4   6   2        0.16        1.05      2.08 o 
  -3   6   2      328.49      345.44     13.17 o 
  -2   6   2      299.23      310.73      8.80 o 
  -1   6   2      134.90      127.47      4.55 o 
   0   6   2      513.65      560.99     21.86 o 
   1   6   2      179.07      195.86      6.16 o 
   2   6   2      341.34      338.77     11.56 o 
   3   6   2       18.01       23.05      1.50 o 
   4   6   2       45.70       46.69      2.89 o 
   5   6   2       14.32       11.96      4.83 o 
   6   6   2        9.53       23.07      5.91 o 
  -5   7   2       26.93       22.80      8.41 o 
  -4   7   2        0.11        0.28      4.24 o 
  -3   7   2        0.10        1.72      1.60 o 
  -2   7   2       62.81       56.66      2.49 o 
  -1   7   2       51.70       60.41      3.09 o 
   0   7   2       75.99       67.74      2.43 o 
   1   7   2       26.37       37.39      2.03 o 
   2   7   2        3.46        8.34      1.37 o 
   3   7   2       11.86       14.84      2.50 o 
   4   7   2        0.03       -2.41      3.45 o 
   5   7   2        4.35        8.43      6.67 o 
  -5   8   2        2.00       16.26      7.97 o 
  -4   8   2        0.26       -4.06      5.62 o 
  -3   8   2        1.67        7.85      3.31 o 
  -2   8   2       33.39       31.48      3.27 o 
  -1   8   2       20.21       25.98      3.43 o 
   0   8   2       56.25       58.79      2.87 o 
   1   8   2       31.41       30.06      4.48 o 
   2   8   2        2.83        2.97      3.50 o 
   3   8   2       17.83       15.78      3.54 o 
   4   8   2        0.83       -7.13      5.23 o 
  -3   9   2       29.21       31.35      4.98 o 
  -2   9   2       38.93       44.93      4.21 o 
  -1   9   2       11.56       11.34      3.80 o 
   0   9   2       25.12       27.83      4.50 o 
   1   9   2       92.04       92.39      4.62 o 
   2   9   2       12.18       15.45      4.29 o 
   3   9   2        2.28       -4.62      5.07 o 
  -1  10   2        0.53        5.60      5.72 o 
   0  10   2        0.82        0.37      4.48 o 
   1  10   2        6.57        5.71      5.35 o 
  -8   1   3        0.41        9.08      5.06 o 
  -7   1   3       43.10       47.70      4.92 o 
  -6   1   3        5.11        6.76      2.55 o 
  -5   1   3      818.84      872.56     28.54 o 
  -4   1   3       89.08       78.81      4.29 o 
  -3   1   3     2796.73     2672.29     31.07 o 
  -2   1   3      777.98      771.87     11.37 o 
  -1   1   3      444.84      473.53      7.37 o 
   0   1   3     3172.11     2851.71     96.74 o 
   2   1   3      111.83      130.75      6.92 o 
   3   1   3     3170.08     3290.69    152.70 o 
   4   1   3      942.78      973.92     29.32 o 
   5   1   3       52.74       48.33      2.79 o 
   6   1   3      117.95      134.82      7.76 o 
   7   1   3       32.51       45.00      5.77 o 
  -7   2   3       37.93       49.29      4.67 o 
  -6   2   3      200.87      212.42     15.38 o 
  -5   2   3       23.15       23.86      2.18 o 
  -4   2   3     1138.85     1111.08     31.48 o 
  -3   2   3     2449.72     2475.55     48.88 o 
  -2   2   3      716.29      659.34     12.35 o 
  -1   2   3     8380.32     7681.07     83.72 o 
   0   2   3     8723.84     8604.97    101.14 o 
   1   2   3     7192.63     7516.56    243.88 o 
   2   2   3     4554.91     4403.55     61.50 o 
   3   2   3      252.22      279.42      5.72 o 
   4   2   3      638.64      692.03     29.99 o 
   5   2   3      144.76      157.41      6.03 o 
   6   2   3        0.05       -0.45      3.24 o 
   7   2   3        0.25        5.79      4.64 o 
  -7   3   3        7.49        9.10      3.97 o 
  -6   3   3       24.64       19.42      2.45 o 
  -5   3   3       19.41       16.17      1.81 o 
  -4   3   3       68.59       59.57      2.33 o 
  -3   3   3      578.95      689.65     11.57 o 
  -2   3   3       73.18       84.65      1.53 o 
  -1   3   3       40.28       43.97      0.98 o 
   0   3   3      667.08      670.19     12.59 o 
   1   3   3      171.96      154.40      2.79 o 
   2   3   3      287.11      278.70      5.22 o 
   3   3   3        8.38       12.35      1.01 o 
   4   3   3      207.36      183.54      6.75 o 
   5   3   3      226.52      238.25     14.42 o 
   6   3   3       13.47       14.40      3.08 o 
   7   3   3        0.06       -3.20      4.75 o 
  -7   4   3        5.97        4.73      5.10 o 
  -6   4   3        4.57        6.70      3.31 o 
  -5   4   3       71.74       60.01      4.58 o 
  -4   4   3      361.53      370.90     13.75 o 
  -3   4   3      967.93      954.38     17.87 o 
  -2   4   3       52.33       65.23      2.01 o 
  -1   4   3     5526.59     5337.12     72.88 o 
   0   4   3      939.12      933.97     13.32 o 
   1   4   3      114.22      141.78      6.22 o 
   2   4   3     9309.71    10001.24    295.33 o 
   3   4   3       13.74       10.14      1.46 o 
   4   4   3      321.13      304.20     10.30 o 
   5   4   3      286.81      309.14     18.38 o 
   6   4   3        0.43       -5.14      3.94 o 
   7   4   3       15.01        3.18     10.93 o 
  -7   5   3        0.74       -4.68      5.69 o 
  -6   5   3        0.14       -5.05      4.09 o 
  -5   5   3      354.12      352.97     21.45 o 
  -4   5   3        0.73        1.36      1.32 o 
  -3   5   3      277.18      272.23      6.71 o 
  -2   5   3      570.11      573.23     10.98 o 
  -1   5   3        2.91        3.73      0.88 o 
   0   5   3      595.32      573.44     11.48 o 
   1   5   3      639.37      626.03     14.85 o 
   2   5   3       40.32       34.67      1.88 o 
   3   5   3      124.85      118.59      4.54 o 
   4   5   3        4.33        5.06      1.96 o 
   5   5   3        0.21        3.76      2.99 o 
   6   5   3        2.40        1.16      4.36 o 
  -6   6   3        0.72        1.01      4.69 o 
  -5   6   3        6.67        9.96      2.56 o 
  -4   6   3       56.05       56.03      3.86 o 
  -3   6   3        0.31        3.14      1.36 o 
  -2   6   3        0.18        1.33      0.88 o 
  -1   6   3      233.05      221.06      7.91 o 
   0   6   3        2.16        5.70      1.04 o 
   1   6   3       42.29       49.61      2.41 o 
   2   6   3      673.92      686.18     29.97 o 
   3   6   3       33.57       30.44      2.17 o 
   4   6   3        0.63        0.94      2.28 o 
   5   6   3       14.53       13.35      2.63 o 
   6   6   3        0.99       -1.53      4.78 o 
  -5   7   3       43.73       47.01      7.52 o 
  -4   7   3        5.52       10.22      2.77 o 
  -3   7   3        1.74        3.17      1.57 o 
  -2   7   3      111.73      103.91      6.24 o 
  -1   7   3       80.14       80.06      4.40 o 
   0   7   3      145.56      157.98      8.40 o 
   1   7   3      258.93      290.72     10.09 o 
   2   7   3       17.87       18.99      2.35 o 
   3   7   3       15.08       26.53      3.09 o 
   4   7   3       52.24       48.83      4.62 o 
   5   7   3       15.27       31.10      9.00 o 
  -5   8   3        3.90        4.32      7.22 o 
  -4   8   3       14.64       28.16      8.92 o 
  -3   8   3        0.14        3.13      4.45 o 
  -2   8   3        2.19        0.19      1.89 o 
  -1   8   3       40.39       45.52      2.23 o 
   0   8   3        1.17        0.89      2.40 o 
   1   8   3       40.90       44.05      2.84 o 
   2   8   3        6.50        3.56      2.19 o 
   3   8   3       36.65       35.10      6.32 o 
   4   8   3       19.76       17.13      7.57 o 
  -3   9   3       22.18       19.60      5.39 o 
  -2   9   3        2.73        3.77      4.41 o 
  -1   9   3        4.09        6.82      4.06 o 
   0   9   3       19.95       18.28      3.83 o 
   1   9   3       12.33       20.38      3.92 o 
   2   9   3        0.01        3.93      4.33 o 
   3   9   3        1.51        6.58      7.54 o 
  -1  10   3        0.36       -3.11      5.05 o 
   0  10   3        2.07        8.37      4.98 o 
   1  10   3        2.33        1.27      6.45 o 
  -8   0   4       20.59        8.27     13.02 o 
  -7   0   4       46.22       41.52      7.33 o 
  -6   0   4        8.36       20.05      5.33 o 
  -5   0   4      787.46      973.45     83.69 o 
  -4   0   4      762.40      839.80     45.73 o 
  -3   0   4       88.95       63.43      2.13 o 
  -2   0   4     6921.09     6946.91    253.48 o 
  -1   0   4     4295.74     4612.34    135.51 o 
   0   0   4      133.33      163.61      9.79 o 
   1   0   4    22558.39    20639.44    638.80 o 
   2   0   4       53.63       55.85      3.63 o 
   3   0   4     3454.57     3659.71    230.24 o 
   4   0   4      428.63      479.01     31.16 o 
   5   0   4       98.62      101.25      4.18 o 
   6   0   4       21.00       25.04      5.78 o 
   7   0   4        0.75        7.31      6.82 o 
  -8   1   4        0.31        1.69      4.94 o 
  -7   1   4        8.83        6.98      4.58 o 
  -6   1   4       75.75       70.95      3.77 o 
  -5   1   4      131.17      143.97      6.61 o 
  -4   1   4      249.03      258.64      7.26 o 
  -3   1   4      721.01      738.96     11.54 o 
  -2   1   4       29.78       36.83      0.99 o 
  -1   1   4     1629.29     1531.61     28.66 o 
   0   1   4      892.11      843.12     27.90 o 
   1   1   4     1079.97     1038.07     40.47 o 
   2   1   4      279.37      226.32      9.41 o 
   3   1   4      688.04      710.73     34.62 o 
   4   1   4      152.46      161.68      7.08 o 
   5   1   4       12.83       12.76      1.78 o 
   6   1   4       21.74       20.19      4.78 o 
   7   1   4        5.85       11.43      4.67 o 
  -7   2   4       19.07       17.44      4.17 o 
  -6   2   4       33.42       32.79      2.39 o 
  -5   2   4      233.88      231.29     11.87 o 
  -4   2   4      669.82      640.64     20.63 o 
  -3   2   4      773.17      804.84     15.04 o 
  -2   2   4     2908.21     2827.16     52.81 o 
  -1   2   4      158.28      189.33     11.07 o 
   0   2   4     3888.86     3845.96     59.89 o 
   1   2   4     1184.72     1299.18     31.86 o 
   2   2   4     1895.60     1976.41     43.56 o 
   3   2   4      200.95      192.96      6.77 o 
   4   2   4      309.43      343.99     17.10 o 
   5   2   4       29.87       30.22      1.96 o 
   6   2   4       79.74       72.40      4.87 o 
   7   2   4       10.64       20.10      7.16 o 
  -7   3   4        6.68       23.38      4.70 o 
  -6   3   4      195.32      168.56     12.99 o 
  -5   3   4      217.73      182.81      8.95 o 
  -4   3   4     1139.48     1176.22     30.14 o 
  -3   3   4     2925.12     2837.20     54.62 o 
  -2   3   4      314.05      297.65      3.74 o 
  -1   3   4     5233.09     4826.81     67.46 o 
   0   3   4      839.82      809.68     16.60 o 
   1   3   4      337.15      332.18      7.65 o 
   2   3   4     1930.32     1802.53     35.13 o 
   3   3   4      254.51      247.74      6.24 o 
   4   3   4      114.74      107.02      4.66 o 
   5   3   4      204.69      239.72     12.87 o 
   6   3   4        1.08       -4.17      3.03 o 
   7   3   4       11.93       18.12      7.52 o 
  -7   4   4        6.14       12.00      4.64 o 
  -6   4   4       11.72        8.62      4.60 o 
  -5   4   4      253.52      251.02      9.61 o 
  -4   4   4       28.17       29.92      2.10 o 
  -3   4   4      182.96      187.89      4.95 o 
  -2   4   4     1890.99     1921.58     26.48 o 
  -1   4   4      129.24      145.33      2.98 o 
   0   4   4      341.67      325.94      6.41 o 
   1   4   4     2692.40     2762.43     63.27 o 
   2   4   4     1379.05     1428.63     29.68 o 
   3   4   4       82.94       89.46      3.37 o 
   4   4   4      293.90      294.95      8.14 o 
   5   4   4        1.98        3.92      1.91 o 
   6   4   4        8.09        9.54      4.72 o 
   7   4   4        4.79        2.25      6.13 o 
  -7   5   4        0.13       15.30      6.25 o 
  -6   5   4       19.78       13.23      5.33 o 
  -5   5   4       22.82       20.76      2.40 o 
  -4   5   4       89.65       91.89      2.79 o 
  -3   5   4       35.43       31.71      1.28 o 
  -2   5   4      106.50      118.75      3.41 o 
  -1   5   4      154.99      168.64      4.07 o 
   0   5   4      266.98      247.22      4.82 o 
   1   5   4        1.05        4.74      1.33 o 
   2   5   4      122.01      114.29      4.49 o 
   3   5   4       52.20       41.40      2.54 o 
   4   5   4       20.38       18.55      3.36 o 
   5   5   4       44.58       42.56      4.55 o 
   6   5   4       26.61       17.44      4.41 o 
  -6   6   4        0.62       -4.13      4.26 o 
  -5   6   4       45.74       65.18      6.38 o 
  -4   6   4       14.93       18.51      2.45 o 
  -3   6   4       20.73       23.74      1.43 o 
  -2   6   4      173.78      186.42      5.75 o 
  -1   6   4      503.83      527.77     12.80 o 
   0   6   4      347.71      387.24     10.58 o 
   1   6   4      677.62      751.78     23.46 o 
   2   6   4        7.00       15.68      3.76 o 
   3   6   4      326.74      266.94     14.15 o 
   4   6   4        4.38        3.79      3.03 o 
   5   6   4        5.26        1.82      3.69 o 
   6   6   4        2.31        0.19      4.81 o 
  -5   7   4        0.38        1.25      2.98 o 
  -4   7   4       24.08       27.05      3.49 o 
  -3   7   4        8.40        4.92      1.74 o 
  -2   7   4       89.95       89.15      5.11 o 
  -1   7   4      114.13      125.24      4.96 o 
   0   7   4       54.75       58.75      2.42 o 
   1   7   4      130.26      131.69      7.95 o 
   2   7   4      493.77      499.94     21.63 o 
   3   7   4       10.27        5.30      3.87 o 
   4   7   4       17.93       20.91      4.69 o 
   5   7   4        0.10        4.01      4.31 o 
  -5   8   4        0.10       -1.91      5.48 o 
  -4   8   4       32.25       33.78      5.03 o 
  -3   8   4        5.21        8.15      8.15 o 
  -2   8   4       56.02       55.53      6.35 o 
  -1   8   4       16.56       11.06      1.89 o 
   0   8   4       54.38       44.76      4.73 o 
   1   8   4        2.19        4.61      2.97 o 
   2   8   4       70.92       72.60      7.11 o 
   3   8   4      130.05      102.69      3.96 o 
   4   8   4        7.78       11.82      4.38 o 
  -3   9   4        0.93       -0.31      4.81 o 
  -2   9   4        8.50        6.18      4.04 o 
  -1   9   4       25.71       36.16      6.17 o 
   0   9   4       60.26       63.21      4.64 o 
   1   9   4        0.25        4.10      3.47 o 
   2   9   4       60.50       67.72      4.86 o 
   3   9   4        4.23        1.92      5.96 o 
  -1  10   4        0.22        4.86      7.03 o 
   0  10   4        1.52        1.21      5.46 o 
   1  10   4        4.92        5.88      5.32 o 
  -8   1   5       19.77       15.14      5.22 o 
  -7   1   5        9.81        7.93      4.70 o 
  -6   1   5        0.22       -3.28      2.87 o 
  -5   1   5      672.44      694.55     22.15 o 
  -4   1   5      769.82      802.74     19.02 o 
  -3   1   5      223.17      235.59      4.07 o 
  -2   1   5     5660.69     5357.11    100.17 o 
  -1   1   5      975.91      924.90     17.17 o 
   0   1   5      612.43      616.73     23.36 o 
   1   1   5     3941.80     3924.20    180.01 o 
   2   1   5     1115.18     1123.96     49.26 o 
   3   1   5      360.95      328.34     12.00 o 
   4   1   5      581.12      600.37     27.70 o 
   5   1   5       95.17       94.84      2.70 o 
   6   1   5       37.83       38.44      7.01 o 
   7   1   5        5.53        9.43      4.13 o 
  -8   2   5        0.79       12.53      4.45 o 
  -7   2   5       19.12       21.90      5.16 o 
  -6   2   5       86.18       89.08      3.29 o 
  -5   2   5      170.92      160.87     11.50 o 
  -4   2   5      420.98      420.70     14.26 o 
  -3   2   5     3200.34     3123.80     54.19 o 
  -2   2   5      618.32      698.54     12.23 o 
  -1   2   5     4980.01     4836.91    103.96 o 
   0   2   5     6946.42     6824.96    142.76 o 
   1   2   5      673.43      709.17     14.91 o 
   2   2   5     3847.86     3947.76    100.08 o 
   3   2   5      981.86      971.46     34.71 o 
   4   2   5        2.33        6.28      1.47 o 
   5   2   5      352.88      390.84     14.54 o 
   6   2   5       22.57       24.27      3.03 o 
   7   2   5        0.24       -0.16      6.34 o 
  -7   3   5        5.50       12.64      3.86 o 
  -6   3   5        0.30        0.41      2.35 o 
  -5   3   5        3.26        2.52      2.48 o 
  -4   3   5        0.85        2.01      1.17 o 
  -3   3   5      118.81      122.39      3.05 o 
  -2   3   5      150.09      167.03      2.62 o 
  -1   3   5       32.90       35.23      1.40 o 
   0   3   5      292.85      263.69      6.02 o 
   1   3   5      154.51      170.17      3.86 o 
   2   3   5        4.05        8.89      1.13 o 
   3   3   5        0.69        2.03      1.10 o 
   4   3   5        9.40        5.91      1.49 o 
   5   3   5       70.11       71.60      4.24 o 
   6   3   5        3.89        2.77      2.59 o 
   7   3   5        0.06        0.66      8.42 o 
  -7   4   5       11.61       16.36      6.09 o 
  -6   4   5      191.46      195.36     12.53 o 
  -5   4   5       28.91       32.53      4.60 o 
  -4   4   5      537.80      607.09     22.01 o 
  -3   4   5     1376.73     1445.29     25.09 o 
  -2   4   5       54.01       61.29      1.84 o 
  -1   4   5     1510.86     1416.43     24.09 o 
   0   4   5     3789.82     3864.50     79.68 o 
   1   4   5        9.48       18.44      1.56 o 
   2   4   5      717.56      694.72     14.80 o 
   3   4   5      594.53      599.09     11.51 o 
   4   4   5        6.38       10.99      1.73 o 
   5   4   5       45.05       53.85     11.19 o 
   6   4   5       12.50       12.95      3.54 o 
  -7   5   5       58.25       76.08     17.96 o 
  -6   5   5        1.62        7.98      5.23 o 
  -5   5   5      101.57      110.41      4.32 o 
  -4   5   5       79.56       75.39      3.46 o 
  -3   5   5       55.28       57.68      2.12 o 
  -2   5   5        8.16        7.97      1.39 o 
  -1   5   5     1490.34     1554.94     32.55 o 
   0   5   5       75.29       83.87      2.45 o 
   1   5   5      531.77      549.65     13.57 o 
   2   5   5      835.14      806.20     21.62 o 
   3   5   5      537.05      511.43     13.15 o 
   4   5   5      127.51      135.52      4.47 o 
   5   5   5       18.95       11.40      3.53 o 
   6   5   5        1.46        2.54      3.33 o 
  -6   6   5        0.61        4.85      4.56 o 
  -5   6   5       56.39       47.19      2.69 o 
  -4   6   5       95.67      101.77      5.75 o 
  -3   6   5       44.37       38.22      1.63 o 
  -2   6   5      131.06      143.41      4.53 o 
  -1   6   5        5.84        8.50      1.96 o 
   0   6   5      292.85      297.04      8.78 o 
   1   6   5        4.95        7.82      2.07 o 
   2   6   5      405.07      372.48     18.82 o 
   3   6   5     1091.87      926.78     42.68 o 
   4   6   5       20.57       16.37      3.67 o 
   5   6   5        1.44       -0.29      1.83 o 
   6   6   5       28.82       24.65      5.17 o 
  -5   7   5       10.13       15.14      3.26 o 
  -4   7   5      174.07      176.02     10.99 o 
  -3   7   5       45.46       41.29      4.15 o 
  -2   7   5      239.66      248.87     15.11 o 
  -1   7   5        9.90       15.45      2.73 o 
   0   7   5        6.98        9.62      1.48 o 
   1   7   5      314.06      348.02     20.39 o 
   2   7   5        0.28        4.40      2.03 o 
   3   7   5       35.95       35.11      3.95 o 
   4   7   5       12.09       14.52      7.88 o 
   5   7   5        0.79        1.12      6.02 o 
  -5   8   5       25.82       18.12      9.74 o 
  -4   8   5       10.09       11.86      4.19 o 
  -3   8   5        9.52       10.04      3.89 o 
  -2   8   5        0.71        0.32      2.38 o 
  -1   8   5       16.98       26.97      2.86 o 
   0   8   5        1.32        5.18      2.48 o 
   1   8   5        1.06        2.06      3.41 o 
   2   8   5      115.82      130.89      5.58 o 
   3   8   5       22.90       16.90      4.77 o 
   4   8   5        5.11       -3.60      5.61 o 
  -3   9   5        1.56        3.98      4.83 o 
  -2   9   5        9.38        4.25      4.12 o 
  -1   9   5        3.41        9.42      4.02 o 
   0   9   5       44.48       44.02      4.62 o 
   1   9   5      124.03      135.29      6.13 o 
   2   9   5       31.00       23.37      4.03 o 
   3   9   5        0.03        1.54      5.84 o 
  -1  10   5        0.62       -3.24      6.18 o 
   0  10   5        5.68       12.84      6.62 o 
   1  10   5        7.23        4.12      4.89 o 
  -8   0   6       14.91       22.73     13.75 o 
  -7   0   6      259.06      307.21     60.04 o 
  -6   0   6        9.58        8.09      3.39 o 
  -5   0   6      740.19      901.39     73.22 o 
  -4   0   6     2802.13     2838.22     89.50 o 
  -3   0   6       64.12       67.08      2.31 o 
  -2   0   6    13535.48    13702.98    628.47 o 
  -1   0   6     5898.75     6003.90    170.43 o 
   0   0   6     1648.65     1303.26     29.92 o 
   1   0   6    14934.46    15650.37    528.06 o 
   2   0   6       74.55       59.11      4.96 o 
   3   0   6        7.61        9.36      1.84 o 
   4   0   6      985.08     1069.60     85.69 o 
   5   0   6      327.77      366.93     24.91 o 
   6   0   6       57.42       49.43     12.99 o 
   7   0   6       53.90       70.33     13.81 o 
  -8   1   6        2.89        2.68      4.81 o 
  -7   1   6       21.39       27.33      4.83 o 
  -6   1   6       62.49       70.40      4.08 o 
  -5   1   6      272.86      276.63      6.57 o 
  -4   1   6       19.03       18.54      1.21 o 
  -3   1   6     2241.41     2184.13     49.06 o 
  -2   1   6     2681.41     2498.58     51.66 o 
  -1   1   6     2132.67     1961.51     36.59 o 
   0   1   6     7082.58     6903.86    181.47 o 
   1   1   6      184.23      180.04      8.99 o 
   2   1   6      472.61      463.13     22.72 o 
   3   1   6      700.71      718.19     47.01 o 
   4   1   6       22.87       21.04      2.03 o 
   5   1   6       14.78        8.64      2.18 o 
   6   1   6       52.31       53.95      5.06 o 
   7   1   6        5.64        0.40      5.12 o 
  -8   2   6        0.63        5.26      4.88 o 
  -7   2   6       83.56       89.19      7.75 o 
  -6   2   6       12.81        8.73      2.97 o 
  -5   2   6      359.34      347.32     18.87 o 
  -4   2   6      511.32      529.26     14.50 o 
  -3   2   6       67.34       79.02      2.31 o 
  -2   2   6     2274.67     2330.69     43.89 o 
  -1   2   6     1478.10     1581.41     26.70 o 
   0   2   6     1168.72     1082.86     28.57 o 
   1   2   6     5108.49     5046.84    115.83 o 
   2   2   6       31.09       31.53      2.26 o 
   3   2   6      731.79      816.37     32.17 o 
   4   2   6      483.79      485.16     14.22 o 
   5   2   6       67.84       65.08      4.83 o 
   6   2   6       24.41       21.80      3.06 o 
   7   2   6        0.10       -6.10      5.43 o 
  -7   3   6        1.07        1.38      3.84 o 
  -6   3   6      230.55      235.66     14.19 o 
  -5   3   6      118.94      114.13      3.14 o 
  -4   3   6      890.68      877.17     19.22 o 
  -3   3   6      980.62     1030.51     24.78 o 
  -2   3   6       21.00       28.45      1.29 o 
  -1   3   6      466.14      431.64      5.91 o 
   0   3   6     2802.45     2699.78     77.07 o 
   1   3   6      128.77      106.62      3.58 o 
   2   3   6     1592.81     1534.69     21.22 o 
   3   3   6     1234.92     1192.74     15.92 o 
   4   3   6      257.97      225.54      7.82 o 
   5   3   6      115.49      136.73     13.03 o 
   6   3   6        2.38        3.97      2.87 o 
   7   3   6        5.70        3.96      5.17 o 
  -7   4   6        1.29        3.57      6.11 o 
  -6   4   6        5.81       12.94      3.18 o 
  -5   4   6        0.64        5.10      2.14 o 
  -4   4   6      324.30      318.71      9.86 o 
  -3   4   6      140.12      149.94      4.10 o 
  -2   4   6      305.55      285.30      6.20 o 
  -1   4   6       11.89       11.15      0.63 o 
   0   4   6       17.18       28.28      2.79 o 
   1   4   6      133.52      122.40      5.35 o 
   2   4   6      845.10      876.66     20.57 o 
   3   4   6      801.41      789.73     15.40 o 
   4   4   6       28.77       26.55      1.79 o 
   5   4   6        1.18        6.59      6.10 o 
   6   4   6        6.40        6.79      3.62 o 
  -7   5   6        0.33       -2.16      4.04 o 
  -6   5   6        0.63        6.91      5.71 o 
  -5   5   6      114.22       99.29      4.93 o 
  -4   5   6        4.74        5.21      1.17 o 
  -3   5   6      412.19      427.90     12.25 o 
  -2   5   6      303.97      289.12      6.24 o 
  -1   5   6     1264.63     1310.19     32.75 o 
   0   5   6      116.47      111.36      2.51 o 
   1   5   6        1.96        1.30      0.90 o 
   2   5   6      953.17      904.54     24.01 o 
   3   5   6       62.35       44.04      3.13 o 
   4   5   6        3.72        4.84      3.03 o 
   5   5   6        8.55       11.70      3.51 o 
   6   5   6        4.54        4.27      4.98 o 
  -6   6   6        7.35       11.02      6.46 o 
  -5   6   6       26.18       25.43      3.41 o 
  -4   6   6      288.42      324.92     17.35 o 
  -3   6   6        4.48        2.52      1.19 o 
  -2   6   6      322.11      356.13     12.51 o 
  -1   6   6      528.96      533.79     15.59 o 
   0   6   6       88.23       91.43      4.52 o 
   1   6   6      142.63      144.36      6.83 o 
   2   6   6      396.00      379.04     20.43 o 
   3   6   6       89.09       68.45      3.25 o 
   4   6   6       22.41       21.83      3.44 o 
   5   6   6       10.77       10.54      3.85 o 
  -5   7   6        0.01       -5.19      3.46 o 
  -4   7   6       21.99       19.37      2.39 o 
  -3   7   6        4.77        7.26      1.58 o 
  -2   7   6        6.12        8.21      2.82 o 
  -1   7   6      193.90      181.51      6.28 o 
   0   7   6      214.12      253.64      9.26 o 
   1   7   6        2.25        3.14      1.76 o 
   2   7   6      119.43      101.63      8.63 o 
   3   7   6      115.99      123.27     12.76 o 
   4   7   6       35.09       25.96      4.28 o 
   5   7   6        3.73       15.08      4.83 o 
  -5   8   6       27.38       29.69      6.30 o 
  -4   8   6        3.67        5.40      4.27 o 
  -3   8   6        0.03        1.45      4.11 o 
  -2   8   6        1.33        2.75      2.38 o 
  -1   8   6       37.17       35.77      2.43 o 
   0   8   6        3.40        4.78      2.22 o 
   1   8   6       65.83       65.97      4.22 o 
   2   8   6        8.60       12.30      2.72 o 
   3   8   6       36.45       26.96      3.84 o 
   4   8   6       73.12       79.09      5.88 o 
  -3   9   6       24.64       31.88      5.08 o 
  -2   9   6        0.83       -0.35      4.77 o 
  -1   9   6        0.15       -2.20      4.28 o 
   0   9   6        4.00       11.85      4.03 o 
   1   9   6      119.17      106.54     11.92 o 
   2   9   6       29.75       34.30      5.57 o 
   3   9   6       15.23       19.75      8.24 o 
  -1  10   6        0.02        3.43      5.15 o 
   0  10   6        1.12        0.77      5.23 o 
  -8   1   7        4.36       13.14      7.93 o 
  -7   1   7      119.80      130.50     11.38 o 
  -6   1   7       92.84       92.11      3.34 o 
  -5   1   7      459.76      465.48     13.28 o 
  -4   1   7     1967.48     1920.68     38.87 o 
  -3   1   7        4.30        5.35      1.58 o 
  -2   1   7     1117.12     1093.08     24.45 o 
  -1   1   7     5500.79     5123.12    107.42 o 
   0   1   7       99.36       82.45      3.59 o 
   1   1   7     4333.37     4418.84    185.81 o 
   2   1   7     1192.02     1144.34     63.38 o 
   3   1   7      262.35      259.19     16.03 o 
   4   1   7      479.58      458.53     13.61 o 
   5   1   7       49.17       43.64      2.58 o 
   6   1   7        8.60       13.56      3.91 o 
   7   1   7        5.78       10.57      4.16 o 
  -8   2   7       21.79       14.07      5.54 o 
  -7   2   7        9.16       -0.48      4.90 o 
  -6   2   7      558.47      595.44     35.35 o 
  -5   2   7      419.78      418.81     18.30 o 
  -4   2   7      231.18      227.48      6.64 o 
  -3   2   7     5338.10     5286.67     90.33 o 
  -2   2   7      741.53      727.74     10.25 o 
  -1   2   7     3377.80     3343.16     96.69 o 
   0   2   7     2221.83     2110.53     68.63 o 
   1   2   7     1007.02      995.96     39.60 o 
   2   2   7     1436.71     1395.17     59.82 o 
   3   2   7      519.15      482.17     26.46 o 
   4   2   7        1.00        1.69      2.49 o 
   5   2   7       17.98       15.99      2.20 o 
   6   2   7       11.57        6.06      3.20 o 
   7   2   7        0.04       -4.11      6.84 o 
  -7   3   7      141.56      118.69      9.38 o 
  -6   3   7       67.08       50.60      5.43 o 
  -5   3   7        1.64        5.21      2.24 o 
  -4   3   7      162.95      166.68      4.48 o 
  -3   3   7        1.86        4.88      1.03 o 
  -2   3   7      116.93      123.09      2.47 o 
  -1   3   7      332.97      333.48      6.71 o 
   0   3   7     2506.73     2660.62     59.81 o 
   1   3   7      307.71      298.73      8.56 o 
   2   3   7       14.37       11.04      1.20 o 
   3   3   7      452.37      429.70     14.97 o 
   4   3   7      451.67      433.11     12.12 o 
   5   3   7        3.61        4.70      2.81 o 
   6   3   7        4.75        4.17      4.87 o 
   7   3   7        5.83        7.96      5.54 o 
  -7   4   7        1.82       13.74      6.23 o 
  -6   4   7      122.06      137.08      9.86 o 
  -5   4   7      283.45      284.47     13.21 o 
  -4   4   7       75.27       71.96      2.21 o 
  -3   4   7     1246.75     1329.82     37.50 o 
  -2   4   7     1174.61     1178.32     22.69 o 
  -1   4   7       99.88       84.42      2.67 o 
   0   4   7     3205.75     3240.22     77.98 o 
   1   4   7      237.24      241.08      6.91 o 
   2   4   7      125.84      122.10      2.78 o 
   3   4   7      239.53      227.09      8.84 o 
   4   4   7      147.59      143.19      5.92 o 
   5   4   7       40.71       47.40      7.32 o 
   6   4   7        9.07       14.06      3.89 o 
  -7   5   7        0.40        4.16      4.64 o 
  -6   5   7       15.05       10.45      3.42 o 
  -5   5   7       29.62       31.44      3.36 o 
  -4   5   7      270.79      290.88     12.91 o 
  -3   5   7        3.35        4.80      1.22 o 
  -2   5   7      785.26      809.29     14.71 o 
  -1   5   7      208.66      199.23      4.70 o 
   0   5   7       45.74       48.57      2.59 o 
   1   5   7      494.67      505.80     10.85 o 
   2   5   7      242.37      238.05      8.51 o 
   3   5   7        0.65       -0.88      2.12 o 
   4   5   7       99.84       97.83      5.30 o 
   5   5   7       47.68       53.93      6.08 o 
   6   5   7        3.18        2.27      4.55 o 
  -6   6   7       12.87       11.96      4.01 o 
  -5   6   7      113.99      101.59      5.09 o 
  -4   6   7      230.79      234.18     11.17 o 
  -3   6   7        5.18        7.93      1.68 o 
  -2   6   7        6.45       11.13      1.62 o 
  -1   6   7       41.68       49.59      2.62 o 
   0   6   7        6.06        5.08      1.37 o 
   1   6   7       58.93       63.37      2.56 o 
   2   6   7       58.03       56.61      4.12 o 
   3   6   7      144.57      129.14     10.03 o 
   4   6   7       50.77       39.84      5.65 o 
   5   6   7        0.42        2.98      3.23 o 
  -5   7   7        1.03        1.64      2.97 o 
  -4   7   7       38.67       40.62      2.93 o 
  -3   7   7        7.81        3.93      2.85 o 
  -2   7   7       16.61       22.19      4.48 o 
  -1   7   7      158.90      153.03      7.30 o 
   0   7   7       12.95       16.79      1.60 o 
   1   7   7        4.69        6.20      1.89 o 
   2   7   7      585.84      590.93     46.52 o 
   3   7   7       92.88       92.97     10.50 o 
   4   7   7       30.66       28.30      5.05 o 
   5   7   7        3.65        5.55      3.34 o 
  -5   8   7        5.64        7.65      4.79 o 
  -4   8   7        1.61       -1.21      4.34 o 
  -3   8   7       66.39       83.29      6.36 o 
  -2   8   7       24.30       18.61      2.55 o 
  -1   8   7        1.09        4.05      2.35 o 
   0   8   7       40.90       49.84      3.30 o 
   1   8   7        5.41        2.70      2.92 o 
   2   8   7        0.53        1.78      2.98 o 
   3   8   7      105.41       86.89      5.56 o 
   4   8   7       26.85       18.84      6.24 o 
  -3   9   7       27.15       41.80      5.20 o 
  -2   9   7        7.32        4.07      6.18 o 
  -1   9   7       20.63       22.55      4.65 o 
   0   9   7       24.90       28.00      6.21 o 
   1   9   7        2.98       12.40      5.36 o 
   2   9   7        0.22      -14.35     10.02 o 
   3   9   7        0.13        2.91      5.82 o 
  -1  10   7        0.33       -1.80      7.25 o 
   0  10   7        3.19       11.47      5.39 o 
  -8   0   8        1.57      -11.73      7.82 o 
  -7   0   8       64.79       60.05      8.66 o 
  -6   0   8      971.76     1111.74     73.34 o 
  -5   0   8      599.17      639.92     35.66 o 
  -4   0   8     6098.66     6173.31    172.33 o 
  -3   0   8     1435.87     1511.33     42.12 o 
  -2   0   8    12664.01    13525.00    372.41 o 
  -1   0   8    17668.04    18306.23    282.02 o 
   0   0   8      162.72      198.35      5.78 o 
   1   0   8     8882.04     8978.23    682.77 o 
   2   0   8     9849.45    12403.29    385.37 o 
   3   0   8      282.39      272.87     30.14 o 
   4   0   8     1282.45     1435.22     34.84 o 
   5   0   8      200.32      208.89     17.08 o 
   6   0   8       53.57       61.36      7.01 o 
   7   0   8        4.32        4.60      5.99 o 
  -8   1   8       27.38       26.95      5.63 o 
  -7   1   8       29.07       29.98      4.29 o 
  -6   1   8       19.06       18.15      2.03 o 
  -5   1   8      252.93      244.71      9.12 o 
  -4   1   8       98.16       84.88      3.63 o 
  -3   1   8     1051.83      963.27     15.27 o 
  -2   1   8       23.83       29.25      1.44 o 
  -1   1   8       12.71       13.03      1.48 o 
   0   1   8      218.55      200.89      6.59 o 
   1   1   8     3511.12     3502.31    158.65 o 
   2   1   8      130.72      132.95      7.16 o 
   3   1   8     1158.90     1198.66     53.51 o 
   4   1   8      102.43      103.40      6.87 o 
   5   1   8      197.74      180.30      4.49 o 
   6   1   8        7.03       14.30      8.17 o 
   7   1   8        0.00        3.28      4.74 o 
  -8   2   8        0.01        2.06      4.98 o 
  -7   2   8       37.18       46.17      4.87 o 
  -6   2   8       54.01       48.63      5.28 o 
  -5   2   8       71.17       71.34      4.40 o 
  -4   2   8     1025.63     1057.88     23.04 o 
  -3   2   8       80.34      108.25      3.65 o 
  -2   2   8      497.02      542.87     23.31 o 
  -1   2   8     1108.32     1187.44     39.48 o 
   0   2   8      431.98      563.11     18.38 o 
   1   2   8      470.50      440.68     18.74 o 
   2   2   8     1271.84     1331.81     59.88 o 
   3   2   8        1.27        1.64      1.37 o 
   4   2   8       35.92       36.65      4.29 o 
   5   2   8      273.68      309.45     26.20 o 
   6   2   8        9.70        9.02      4.14 o 
   7   2   8        5.00       -3.21      5.30 o 
  -7   3   8       21.99       14.78      4.93 o 
  -6   3   8       42.44       44.19      3.43 o 
  -5   3   8      365.91      367.55      9.81 o 
  -4   3   8       87.34       88.11      2.79 o 
  -3   3   8     1589.43     1513.16     24.43 o 
  -2   3   8     2022.26     2000.67     40.27 o 
  -1   3   8        5.59        5.55      0.76 o 
   0   3   8     5812.18     5659.56    138.84 o 
   1   3   8     1126.76     1058.81     30.15 o 
   2   3   8      426.41      439.48     14.43 o 
   3   3   8     1541.75     1533.83     54.86 o 
   4   3   8       14.48        9.07      1.80 o 
   5   3   8       39.49       35.60      2.93 o 
   6   3   8        3.05       -1.96      3.77 o 
  -7   4   8        1.50        5.02      4.62 o 
  -6   4   8       10.20       11.42      3.28 o 
  -5   4   8       82.27       77.45      4.66 o 
  -4   4   8        1.62        4.30      1.48 o 
  -3   4   8       94.06      111.47      4.90 o 
  -2   4   8      163.42      160.65      4.10 o 
  -1   4   8       20.14       12.06      0.71 o 
   0   4   8       93.49      125.28      4.34 o 
   1   4   8       12.97       14.13      1.10 o 
   2   4   8      170.41      182.81      6.20 o 
   3   4   8       83.58       99.37      6.06 o 
   4   4   8        3.22        0.79      1.50 o 
   5   4   8        0.32        3.37      3.53 o 
   6   4   8        0.50        5.32      3.37 o 
  -7   5   8       74.61       57.15      7.29 o 
  -6   5   8       92.50       82.21      5.61 o 
  -5   5   8        7.36       12.09      3.33 o 
  -4   5   8        8.29        8.45      1.50 o 
  -3   5   8      253.36      267.05      7.40 o 
  -2   5   8      155.80      149.00      3.03 o 
  -1   5   8       15.94       11.95      3.50 o 
   0   5   8     1516.48     1570.73     37.42 o 
   1   5   8       37.92       33.17      2.46 o 
   2   5   8        1.98        4.31      1.97 o 
   3   5   8      987.61      936.35     42.53 o 
   4   5   8       27.92       19.55      4.34 o 
   5   5   8       57.03       60.52     10.95 o 
   6   5   8        2.78        2.42      4.77 o 
  -6   6   8        1.82       -4.67      3.87 o 
  -5   6   8        0.32        3.15      2.68 o 
  -4   6   8      283.72      321.12     13.58 o 
  -3   6   8       49.58       41.85      1.98 o 
  -2   6   8      371.32      417.99     13.26 o 
  -1   6   8      110.07      110.33      4.18 o 
   0   6   8       48.67       47.46      2.11 o 
   1   6   8      195.38      207.93     11.76 o 
   2   6   8      100.78      107.34      6.47 o 
   3   6   8        2.33        0.86      2.31 o 
   4   6   8       54.08       50.87      7.98 o 
   5   6   8       10.07       15.71      3.82 o 
  -5   7   8       17.28       19.61      3.36 o 
  -4   7   8        1.03        3.69      2.67 o 
  -3   7   8       40.77       45.77      2.74 o 
  -2   7   8        1.32        2.24      1.74 o 
  -1   7   8        7.96        9.47      1.81 o 
   0   7   8       16.72        9.10      1.97 o 
   1   7   8       12.90       12.53      2.25 o 
   2   7   8       44.76       31.98      4.75 o 
   3   7   8       18.06       20.53      8.07 o 
   4   7   8        1.87        6.82      5.35 o 
   5   7   8        0.04        1.49      4.27 o 
  -5   8   8        2.03       -1.84      5.21 o 
  -4   8   8       38.20       36.00      5.68 o 
  -3   8   8        0.75        1.68      4.37 o 
  -2   8   8       17.45       21.22      3.93 o 
  -1   8   8        7.63        5.13      2.28 o 
   0   8   8        5.53        5.15      2.07 o 
   1   8   8        3.52        3.89      2.79 o 
   2   8   8       19.48       19.69      2.96 o 
   3   8   8        0.18        6.20      3.99 o 
   4   8   8        2.86       11.22      4.04 o 
  -3   9   8       13.79       21.86      6.32 o 
  -2   9   8        0.39        0.68      5.67 o 
  -1   9   8        0.09        5.09      5.13 o 
   0   9   8        0.25       -7.61      5.72 o 
   1   9   8        0.07       -4.40      4.95 o 
   2   9   8       16.30       13.67      6.20 o 
  -8   1   9        4.96        3.22      5.54 o 
  -7   1   9       12.40       18.34      4.82 o 
  -6   1   9      680.86      724.23     31.74 o 
  -5   1   9       18.82       14.39      2.24 o 
  -4   1   9     1332.84     1309.71     31.50 o 
  -3   1   9     3656.29     3751.36     77.95 o 
  -2   1   9     1513.64     1388.94     32.18 o 
  -1   1   9     4733.29     4408.87    116.60 o 
   0   1   9     2195.34     2120.80     68.70 o 
   1   1   9     4758.11     4930.12    189.48 o 
   2   1   9     1714.71     1694.48     84.54 o 
   3   1   9       23.32       22.55      1.81 o 
   4   1   9     1692.08     1750.17     34.40 o 
   5   1   9       15.58       15.99      2.92 o 
   6   1   9       65.32       52.93      8.37 o 
   7   1   9        0.15        3.19      6.88 o 
  -8   2   9       25.42       21.49      5.35 o 
  -7   2   9       15.87       23.32      5.66 o 
  -6   2   9       15.78       14.85      2.33 o 
  -5   2   9     1308.45     1315.79     38.38 o 
  -4   2   9      206.96      223.54      3.46 o 
  -3   2   9     3106.53     3035.76     60.66 o 
  -2   2   9     4149.42     4111.60     77.38 o 
  -1   2   9      135.59      158.70      8.00 o 
   0   2   9     2434.63     2321.02     89.13 o 
   1   2   9     2136.98     2160.22     99.41 o 
   2   2   9      365.07      357.69     15.55 o 
   3   2   9      556.16      555.95     24.78 o 
   4   2   9       48.55       48.38      3.96 o 
   5   2   9        0.90       -1.49      2.63 o 
   6   2   9       72.64       79.51      7.00 o 
  -7   3   9       74.14       64.27      6.77 o 
  -6   3   9      165.94      150.63     11.22 o 
  -5   3   9       35.40       34.94      1.97 o 
  -4   3   9       32.25       34.28      1.75 o 
  -3   3   9       81.08       85.54      2.15 o 
  -2   3   9        4.08        9.48      1.10 o 
  -1   3   9       45.81       43.33      2.18 o 
   0   3   9      619.47      618.61     22.44 o 
   1   3   9      405.10      479.74     20.89 o 
   2   3   9      122.56      128.49      5.22 o 
   3   3   9       58.33       64.55      2.00 o 
   4   3   9      130.55      131.59      4.36 o 
   5   3   9        1.16       -1.16      2.69 o 
   6   3   9       81.79       87.67      9.12 o 
  -7   4   9       84.89       76.95      5.25 o 
  -6   4   9       82.29       85.75      4.72 o 
  -5   4   9      832.04      893.64     27.67 o 
  -4   4   9      206.75      211.24      6.88 o 
  -3   4   9     3404.43     3555.94     76.84 o 
  -2   4   9      992.68      965.62     19.76 o 
  -1   4   9      570.95      628.75     15.55 o 
   0   4   9      486.89      435.00     12.07 o 
   1   4   9      317.63      323.35      8.46 o 
   2   4   9        8.75       12.26      1.29 o 
   3   4   9      837.12      794.97     19.36 o 
   4   4   9       10.65       14.39      2.08 o 
   5   4   9        0.79        4.85      3.80 o 
   6   4   9       17.38       19.54      4.81 o 
  -7   5   9        2.02        6.69      5.16 o 
  -6   5   9        1.17        4.00      4.07 o 
  -5   5   9        3.04        3.50      4.53 o 
  -4   5   9      191.65      194.04      5.68 o 
  -3   5   9       34.21       34.25      1.64 o 
  -2   5   9       46.62       55.78      2.01 o 
  -1   5   9      214.49      207.13      5.21 o 
   0   5   9      478.50      476.70     12.03 o 
   1   5   9        7.11       10.97      2.05 o 
   2   5   9      284.77      288.70     14.74 o 
   3   5   9      489.66      452.72     15.66 o 
   4   5   9      187.95      174.67      8.05 o 
   5   5   9       27.28       38.74      6.57 o 
   6   5   9        0.70        0.25      3.81 o 
  -6   6   9        0.22       -3.23      3.89 o 
  -5   6   9       11.06       10.00      3.30 o 
  -4   6   9       91.23       85.65      3.88 o 
  -3   6   9        2.90        2.20      1.42 o 
  -2   6   9       90.95       82.28      2.71 o 
  -1   6   9       92.01       86.49      5.28 o 
   0   6   9       68.09       74.05      5.41 o 
   1   6   9       15.40       11.84      1.89 o 
   2   6   9        0.72        0.82      1.61 o 
   3   6   9       37.60       27.95      2.50 o 
   4   6   9        2.73       -0.39      3.44 o 
   5   6   9        5.46       -3.67      4.15 o 
  -5   7   9        4.47        3.63      4.16 o 
  -4   7   9       38.91       36.93      3.59 o 
  -3   7   9       48.69       39.63      2.64 o 
  -2   7   9       25.98       23.77      1.97 o 
  -1   7   9      180.73      200.93      8.47 o 
   0   7   9       17.51       15.37      2.81 o 
   1   7   9       86.74       94.61      9.16 o 
   2   7   9        8.13       11.82      3.14 o 
   3   7   9        0.82        0.86      5.97 o 
   4   7   9        0.20       -1.41     11.51 o 
  -5   8   9       16.01       12.96      6.03 o 
  -4   8   9        0.10        7.93      9.88 o 
  -3   8   9        9.75       10.45      4.93 o 
  -2   8   9       65.68       72.24      3.89 o 
  -1   8   9        3.70        1.78      2.08 o 
   0   8   9       29.41       35.73      4.43 o 
   1   8   9        4.27        7.70      3.11 o 
   2   8   9        0.98       -1.97      3.02 o 
   3   8   9        0.37       -3.73      4.63 o 
  -3   9   9        0.67       -0.27      5.25 o 
  -2   9   9        2.45       10.03      8.24 o 
  -1   9   9        0.23       13.06     11.59 o 
   0   9   9        0.03       -4.56      5.07 o 
   1   9   9        4.47        2.48      5.57 o 
   2   9   9       12.33        8.90      4.50 o 
  -8   0  10        5.00       -6.40      6.28 o 
  -7   0  10      209.51      249.41     19.55 o 
  -6   0  10      480.63      515.37     23.98 o 
  -5   0  10       15.36       19.67      2.35 o 
  -4   0  10     4315.59     4279.00    115.52 o 
  -3   0  10     6362.88     6830.48    210.87 o 
  -2   0  10    12378.10    13706.69    331.87 o 
  -1   0  10     6776.41     6811.66    197.85 o 
   0   0  10       69.25       65.84      3.61 o 
   1   0  10       70.44      142.57     13.29 o 
   2   0  10     1861.93     1884.05    105.00 o 
   3   0  10      441.52      462.65     44.32 o 
   4   0  10      134.40      139.80      6.25 o 
   5   0  10        4.56        7.58      4.39 o 
   6   0  10      156.12      176.43     26.71 o 
  -8   1  10        2.92        3.84      5.41 o 
  -7   1  10        0.26        0.88      4.34 o 
  -6   1  10       44.30       41.42      2.84 o 
  -5   1  10      889.76      921.33     24.13 o 
  -4   1  10        1.19        1.87      1.18 o 
  -3   1  10      197.31      171.87      3.93 o 
  -2   1  10     2969.69     3001.37     59.20 o 
  -1   1  10        0.50        0.97      0.80 o 
   0   1  10     2693.10     2506.89     97.88 o 
   1   1  10     1442.66     1476.01     71.62 o 
   2   1  10     1137.80     1242.36     53.53 o 
   3   1  10        7.65        6.74      1.51 o 
   4   1  10      174.17      197.19      6.41 o 
   5   1  10      222.86      222.35      6.42 o 
   6   1  10       29.67       24.01      3.96 o 
  -7   2  10        9.25       11.02      4.03 o 
  -6   2  10      190.19      182.35     11.59 o 
  -5   2  10      134.05      125.66      5.32 o 
  -4   2  10     1062.84     1051.50     21.81 o 
  -3   2  10     3830.51     4079.63     63.37 o 
  -2   2  10      528.79      576.11     13.47 o 
  -1   2  10     5178.50     5471.76    199.14 o 
   0   2  10     1569.19     1713.17     55.28 o 
   1   2  10        9.63       11.84      1.93 o 
   2   2  10      632.35      636.87     28.09 o 
   3   2  10     1075.84     1152.51     45.03 o 
   4   2  10      224.62      216.87      8.00 o 
   5   2  10       23.12       19.38      2.97 o 
   6   2  10        3.87        8.90      3.48 o 
  -7   3  10       11.01        8.03      4.29 o 
  -6   3  10        3.17        3.76      2.30 o 
  -5   3  10      768.57      807.10     22.44 o 
  -4   3  10       56.49       54.39      1.79 o 
  -3   3  10      217.44      209.37      4.52 o 
  -2   3  10     3014.39     3054.98     59.14 o 
  -1   3  10      295.70      300.76     10.62 o 
   0   3  10      275.16      239.30      8.60 o 
   1   3  10     4766.26     5018.70    196.58 o 
   2   3  10       37.88       28.83      2.08 o 
   3   3  10      157.17      155.21      7.33 o 
   4   3  10     1316.09     1392.30     34.29 o 
   5   3  10      142.51      146.31     12.22 o 
   6   3  10       23.71       26.05      3.79 o 
  -7   4  10        0.86       13.62      6.70 o 
  -6   4  10        6.26        5.90      3.40 o 
  -5   4  10        0.66       -0.33      2.38 o 
  -4   4  10        1.72       10.01      1.52 o 
  -3   4  10      301.82      311.17      8.58 o 
  -2   4  10       51.89       68.59      4.06 o 
  -1   4  10      343.41      320.31      5.67 o 
   0   4  10        8.09       20.16      1.59 o 
   1   4  10        1.81        4.03      1.21 o 
   2   4  10      338.59      347.08     17.31 o 
   3   4  10       12.57        9.89      1.63 o 
   4   4  10       16.84       17.64      1.95 o 
   5   4  10        3.34        3.09      6.40 o 
   6   4  10        7.15        3.95      4.80 o 
  -7   5  10        1.32       -0.12      5.07 o 
  -6   5  10        4.58        3.75      2.75 o 
  -5   5  10       60.60       66.29      3.81 o 
  -4   5  10       91.74       83.25      4.46 o 
  -3   5  10      170.69      174.73      6.94 o 
  -2   5  10      428.83      413.41      9.87 o 
  -1   5  10        2.99        3.72      0.96 o 
   0   5  10      145.79      136.44      4.91 o 
   1   5  10      321.26      312.39     11.74 o 
   2   5  10        2.70        2.89      1.78 o 
   3   5  10      198.51      174.20      9.42 o 
   4   5  10       10.91        9.35      3.51 o 
   5   5  10        0.28        2.76      3.83 o 
  -6   6  10       66.44       59.39      7.19 o 
  -5   6  10        4.93        7.08      2.45 o 
  -4   6  10      201.23      217.09     14.60 o 
  -3   6  10      114.14      110.76      5.11 o 
  -2   6  10      121.11      120.24      4.55 o 
  -1   6  10      456.14      483.60     18.45 o 
   0   6  10        1.91        0.01      1.76 o 
   1   6  10       98.41       99.45      4.95 o 
   2   6  10       34.93       36.70      2.95 o 
   3   6  10        8.96        8.98      3.46 o 
   4   6  10       13.87       10.57      3.40 o 
   5   6  10        5.70        7.85      6.49 o 
  -5   7  10        0.04        3.59      4.16 o 
  -4   7  10        1.76       10.49      5.55 o 
  -3   7  10       14.83       28.37      4.87 o 
  -2   7  10        2.64        4.64      1.98 o 
  -1   7  10        7.63        8.99      2.07 o 
   0   7  10        4.36        7.96      2.01 o 
   1   7  10        0.17        4.08      2.87 o 
   2   7  10       15.10       14.64      3.70 o 
   3   7  10        6.33        2.66      4.66 o 
   4   7  10        0.04       -2.36      4.22 o 
  -4   8  10       12.36        6.16      5.56 o 
  -3   8  10        6.35        8.27      5.01 o 
  -2   8  10        1.12        1.59      3.18 o 
  -1   8  10       15.43       18.44      2.64 o 
   0   8  10        0.99        0.50      2.18 o 
   1   8  10        0.87        2.74      2.75 o 
   2   8  10        1.37        3.59      3.37 o 
   3   8  10        3.89        3.04      5.51 o 
  -3   9  10        5.63        4.69      6.27 o 
  -2   9  10       18.56       32.91      8.95 o 
  -1   9  10        0.03       17.42      8.14 o 
   0   9  10       12.46        7.83      5.63 o 
   1   9  10        0.45        1.33      4.05 o 
   2   9  10        4.11       10.74      5.15 o 
  -8   1  11        5.83        5.36      5.89 o 
  -7   1  11       53.70       48.01      4.08 o 
  -6   1  11      134.87      138.74      4.66 o 
  -5   1  11     1463.61     1529.35     36.66 o 
  -4   1  11      982.52      961.37     19.85 o 
  -3   1  11     1060.21     1035.74     25.00 o 
  -2   1  11     1336.18     1473.12     33.33 o 
  -1   1  11     3683.79     3520.62     88.94 o 
   0   1  11     2291.77     2185.84     73.12 o 
   1   1  11      208.84      251.71      8.98 o 
   2   1  11     5707.77     6202.70    253.52 o 
   3   1  11      117.27      110.49      3.80 o 
   4   1  11        1.10        3.86      3.70 o 
   5   1  11      960.80     1031.08     26.10 o 
   6   1  11       25.50       27.00      5.68 o 
  -7   2  11       94.61      106.87      5.32 o 
  -6   2  11        0.57        4.33      2.89 o 
  -5   2  11     1388.27     1375.94     33.41 o 
  -4   2  11      280.06      280.41      3.80 o 
  -3   2  11      144.09       95.40      4.08 o 
  -2   2  11    10912.90    11553.27    292.67 o 
  -1   2  11      924.22     1123.84     44.39 o 
   0   2  11     2235.04     2285.66     74.36 o 
   1   2  11       83.81       55.16      4.07 o 
   2   2  11      319.79      347.29     16.83 o 
   3   2  11      140.40      131.58      5.37 o 
   4   2  11      457.67      518.57     11.92 o 
   5   2  11       49.71       52.25      6.84 o 
   6   2  11        5.22        2.30      4.09 o 
  -7   3  11       38.31       36.03      3.59 o 
  -6   3  11        2.95       -1.90      2.32 o 
  -5   3  11       12.96       12.66      2.10 o 
  -4   3  11      305.33      302.79      9.48 o 
  -3   3  11       19.64       21.95      1.51 o 
  -2   3  11      190.44      187.37      3.87 o 
  -1   3  11      151.20      152.85      6.11 o 
   0   3  11        0.51        1.13      0.92 o 
   1   3  11      112.94      128.15      6.08 o 
   2   3  11        2.63        5.17      1.31 o 
   3   3  11      100.29       95.02      3.02 o 
   4   3  11      235.55      225.95      8.01 o 
   5   3  11        5.54        6.47      3.34 o 
   6   3  11        5.90        4.42      4.16 o 
  -7   4  11       31.25       26.49      4.77 o 
  -6   4  11        3.12        3.60      2.20 o 
  -5   4  11      114.94      117.44      5.36 o 
  -4   4  11      747.79      716.15     28.84 o 
  -3   4  11       23.00       23.68      2.29 o 
  -2   4  11     2291.25     2393.25     72.65 o 
  -1   4  11      436.75      442.95     17.26 o 
   0   4  11      709.06      780.89     31.54 o 
   1   4  11     1135.42     1172.77     46.41 o 
   2   4  11       30.98       29.11      4.70 o 
   3   4  11      115.20      116.72      5.26 o 
   4   4  11      269.12      279.47     10.28 o 
   5   4  11        1.81        6.52      3.70 o 
   6   4  11       22.98       19.74      4.14 o 
  -7   5  11       67.23       59.49      9.70 o 
  -6   5  11       43.26       49.83      5.22 o 
  -5   5  11        1.03        2.61      2.82 o 
  -4   5  11      402.01      413.90     18.31 o 
  -3   5  11      202.09      199.81      6.38 o 
  -2   5  11        0.63        0.96      0.95 o 
  -1   5  11      710.37      715.67     20.82 o 
   0   5  11      243.19      248.57     11.32 o 
   1   5  11      100.89      102.20      5.59 o 
   2   5  11      213.04      216.93     11.66 o 
   3   5  11       31.46       25.17      2.82 o 
   4   5  11        8.27        5.14      4.05 o 
   5   5  11        3.30        4.94      3.78 o 
  -6   6  11       15.15       23.92      5.46 o 
  -5   6  11        2.96        1.99      4.10 o 
  -4   6  11      193.47      185.90     11.13 o 
  -3   6  11       79.55       83.05      4.99 o 
  -2   6  11       52.04       37.65      2.28 o 
  -1   6  11       19.47       32.62      3.32 o 
   0   6  11        5.98        5.28      1.88 o 
   1   6  11        4.09        4.60      1.41 o 
   2   6  11       10.19        8.36      2.09 o 
   3   6  11        8.94        8.05      3.40 o 
   4   6  11       36.70       33.68      6.54 o 
   5   6  11        2.56       -3.91      4.85 o 
  -5   7  11        0.41       -3.92      4.12 o 
  -4   7  11        8.40       13.32      4.32 o 
  -3   7  11      189.13      189.40     14.10 o 
  -2   7  11       10.79       10.61      2.01 o 
  -1   7  11       96.69       97.07      6.42 o 
   0   7  11       37.02       36.82      3.76 o 
   1   7  11        0.52        7.82      8.69 o 
   2   7  11        8.32       13.66      3.85 o 
   3   7  11       77.67       72.89      6.97 o 
   4   7  11       18.35       26.60      6.10 o 
  -4   8  11        6.54        3.20      6.35 o 
  -3   8  11      106.59      143.44     13.02 o 
  -2   8  11        5.63        4.89      2.66 o 
  -1   8  11       14.97       14.98      2.64 o 
   0   8  11        5.87        8.70      2.72 o 
   1   8  11        0.37        2.17      3.07 o 
   2   8  11        0.50       -6.63      4.42 o 
   3   8  11        0.05       -1.64      5.26 o 
  -3   9  11        0.83       -6.12      5.41 o 
  -2   9  11        0.56        4.45      6.22 o 
  -1   9  11        0.03       -6.71      9.99 o 
   0   9  11        8.74        9.03      4.26 o 
   1   9  11        7.12        7.35      4.56 o 
   2   9  11        1.34        3.51      6.10 o 
  -8   0  12        9.29        5.42      6.63 o 
  -7   0  12        6.85       -7.05      4.70 o 
  -6   0  12      712.29      702.25     37.59 o 
  -5   0  12     1148.60     1213.25     42.63 o 
  -4   0  12     2029.45     1922.38     90.27 o 
  -3   0  12     4084.37     3988.82    129.09 o 
  -2   0  12     6257.82     7547.74    252.16 o 
  -1   0  12    14648.95    16085.00    455.92 o 
   0   0  12     3231.30     3051.01    139.11 o 
   1   0  12       70.33       68.75      2.74 o 
   2   0  12      206.81      175.61     21.05 o 
   3   0  12      201.13      210.31      8.05 o 
   4   0  12      230.70      281.12     15.74 o 
   5   0  12      371.72      413.86     15.09 o 
   6   0  12       18.24        6.10      7.12 o 
  -8   1  12        7.61        2.51      5.33 o 
  -7   1  12       82.51       71.02      4.26 o 
  -6   1  12      366.09      382.31     17.43 o 
  -5   1  12       88.44       93.68      3.11 o 
  -4   1  12      260.20      258.47      6.11 o 
  -3   1  12       29.23       37.00      1.67 o 
  -2   1  12       40.33       32.45      1.52 o 
  -1   1  12      416.52      406.45     12.32 o 
   0   1  12      115.24      115.94      4.63 o 
   1   1  12       10.03        8.69      1.38 o 
   2   1  12     1096.34     1195.86     49.28 o 
   3   1  12       57.84       47.32      2.69 o 
   4   1  12        4.65        5.30      2.49 o 
   5   1  12      123.68      115.65      6.01 o 
   6   1  12       23.83       22.71      9.69 o 
  -7   2  12        0.06        3.11      3.39 o 
  -6   2  12      405.87      389.51     16.49 o 
  -5   2  12      197.48      193.34      5.71 o 
  -4   2  12      260.96      247.37      7.41 o 
  -3   2  12     3527.11     3675.98     74.27 o 
  -2   2  12      281.93      340.80      7.77 o 
  -1   2  12     3571.32     3851.57    137.55 o 
   0   2  12      546.07      540.72     21.48 o 
   1   2  12        1.36        3.22      1.02 o 
   2   2  12       96.12       91.30      3.54 o 
   3   2  12       90.05       86.70      4.13 o 
   4   2  12        6.43        3.42      2.75 o 
   5   2  12       45.19       37.50      5.38 o 
   6   2  12        0.11        0.60      3.97 o 
  -7   3  12      123.50      118.87      6.31 o 
  -6   3  12       34.00       33.13      3.81 o 
  -5   3  12       10.04       10.63      2.08 o 
  -4   3  12     3396.29     3412.10     94.49 o 
  -3   3  12      286.77      290.20      6.56 o 
  -2   3  12     3777.13     3657.31     81.08 o 
  -1   3  12     2802.51     2848.87    108.83 o 
   0   3  12     1608.13     1615.49     73.07 o 
   1   3  12     2184.31     2154.46     99.11 o 
   2   3  12      224.71      224.14      7.94 o 
   3   3  12      900.66      867.59     17.15 o 
   4   3  12       27.79       28.66      4.61 o 
   5   3  12        1.97       12.43      3.91 o 
   6   3  12       54.57       53.83      8.50 o 
  -7   4  12        0.73        6.85      3.71 o 
  -6   4  12       11.99       12.31      3.17 o 
  -5   4  12       33.54       31.56      2.88 o 
  -4   4  12      707.33      746.29     22.33 o 
  -3   4  12        8.39       11.65      1.26 o 
  -2   4  12       26.49       33.45      2.79 o 
  -1   4  12      752.05      790.44     33.19 o 
   0   4  12        4.96        7.78      1.56 o 
   1   4  12       77.16       72.87      2.78 o 
   2   4  12       77.05       69.03      3.58 o 
   3   4  12       25.24       28.79      3.61 o 
   4   4  12       11.27       11.06      5.98 o 
   5   4  12       13.27       14.05      4.51 o 
   6   4  12        1.21       -4.29      4.38 o 
  -6   5  12        0.32       -1.80      3.02 o 
  -5   5  12       19.26       25.05      3.56 o 
  -4   5  12       37.85       36.61      2.60 o 
  -3   5  12       32.65       31.54      1.88 o 
  -2   5  12       79.07       83.70      3.87 o 
  -1   5  12      421.28      409.76     13.85 o 
   0   5  12       26.27       20.96      2.05 o 
   1   5  12       96.53       94.85      7.20 o 
   2   5  12       14.87       10.17      1.60 o 
   3   5  12        3.92        3.75      2.62 o 
   4   5  12       38.95       29.84      4.41 o 
   5   5  12        2.24       -3.58      4.58 o 
  -6   6  12       21.25       28.40      7.29 o 
  -5   6  12        3.38        0.04      2.58 o 
  -4   6  12       32.58       38.54      3.14 o 
  -3   6  12      242.67      256.69     11.84 o 
  -2   6  12        0.19        1.60      1.48 o 
  -1   6  12      313.79      338.79     12.51 o 
   0   6  12       47.42       43.77      4.72 o 
   1   6  12        5.06        6.37      1.49 o 
   2   6  12       15.75       14.94      2.47 o 
   3   6  12       34.69       27.23      3.35 o 
   4   6  12        0.81       -6.71      9.99 o 
   5   6  12        0.19        3.61      5.45 o 
  -5   7  12        3.28        8.82      4.71 o 
  -4   7  12        5.40        7.04      3.84 o 
  -3   7  12       38.38       42.84      3.62 o 
  -2   7  12        1.72        2.81      2.56 o 
  -1   7  12        1.60        1.92      1.84 o 
   0   7  12        1.54        6.54      2.09 o 
   1   7  12       14.37       22.43      4.75 o 
   2   7  12        0.90        0.09      4.12 o 
   3   7  12        0.02       -6.34      4.23 o 
   4   7  12        3.59        8.55      5.23 o 
  -4   8  12        8.38        7.89      5.51 o 
  -3   8  12       99.17      105.33     10.26 o 
  -2   8  12        3.23        7.03      4.03 o 
  -1   8  12       32.10       25.76      6.74 o 
   0   8  12       24.57       16.70      2.96 o 
   1   8  12       10.40       11.14      3.65 o 
   2   8  12        5.70        6.60      4.18 o 
   3   8  12        0.05        0.97      4.77 o 
  -3   9  12        0.43        2.04      6.19 o 
  -2   9  12       30.16       50.66     14.60 o 
  -1   9  12        0.10       -0.34      7.80 o 
   0   9  12        5.35        7.23      9.34 o 
   1   9  12        5.66        6.20      4.58 o 
  -7   1  13       37.06       36.47      3.93 o 
  -6   1  13      421.93      443.57     15.39 o 
  -5   1  13      296.64      280.73      7.97 o 
  -4   1  13       46.07       53.82      3.38 o 
  -3   1  13     2204.10     2204.81     60.79 o 
  -2   1  13      182.29      158.69      3.97 o 
  -1   1  13      711.03      636.12     20.38 o 
   0   1  13     4156.76     4115.38    139.30 o 
   1   1  13        5.78        3.71      1.16 o 
   2   1  13      349.48      323.15     10.93 o 
   3   1  13      789.53      848.80     33.83 o 
   4   1  13        0.08        6.12      2.67 o 
   5   1  13       25.33       21.56      3.51 o 
   6   1  13       45.44       44.70      5.34 o 
  -7   2  13       32.81       36.07      5.85 o 
  -6   2  13        6.97        8.06      2.52 o 
  -5   2  13      315.21      309.68      8.48 o 
  -4   2  13     1455.86     1508.51     37.15 o 
  -3   2  13      187.15      177.43      6.05 o 
  -2   2  13     1429.21     1309.29     33.12 o 
  -1   2  13     2900.35     3005.11     98.69 o 
   0   2  13      666.40      725.41     32.33 o 
   1   2  13     1381.12     1418.27     55.95 o 
   2   2  13      350.38      341.27     13.97 o 
   3   2  13       65.46       60.45      5.01 o 
   4   2  13       35.61       33.74      3.45 o 
   5   2  13      100.23      112.71     17.22 o 
   6   2  13       14.96       13.94      5.56 o 
  -7   3  13       18.58       18.91      4.40 o 
  -6   3  13       40.90       39.68      5.29 o 
  -5   3  13       53.72       47.28      2.53 o 
  -4   3  13       71.40       70.30      4.08 o 
  -3   3  13        1.51        1.59      1.12 o 
  -2   3  13       79.51       75.03      2.86 o 
  -1   3  13      112.75      107.05      5.08 o 
   0   3  13        4.86        6.21      1.17 o 
   1   3  13        0.11        2.46      1.30 o 
   2   3  13       11.43       11.92      1.59 o 
   3   3  13       17.07       11.71      2.52 o 
   4   3  13       13.10        4.76      2.93 o 
   5   3  13        4.64        3.83      4.01 o 
   6   3  13       36.65       23.81      4.32 o 
  -7   4  13       21.27       17.26      5.80 o 
  -6   4  13       41.27       31.03      3.43 o 
  -5   4  13      341.91      358.21     24.33 o 
  -4   4  13      843.88      802.67     23.55 o 
  -3   4  13       42.20       36.94      2.22 o 
  -2   4  13     1852.84     1923.77     60.49 o 
  -1   4  13     1083.66     1131.43     46.05 o 
   0   4  13     1369.27     1525.60     62.21 o 
   1   4  13      209.19      189.31     14.18 o 
   2   4  13        2.40        4.14      1.80 o 
   3   4  13       44.23       37.93      2.68 o 
   4   4  13       20.64       26.51      3.99 o 
   5   4  13       43.64       43.53      9.88 o 
  -6   5  13       51.89       43.28      6.60 o 
  -5   5  13       51.39       48.92      5.10 o 
  -4   5  13       73.74       58.07      2.66 o 
  -3   5  13     1261.52     1297.37     37.04 o 
  -2   5  13      187.00      182.46      8.08 o 
  -1   5  13      412.45      459.35     23.15 o 
   0   5  13      434.17      438.83     20.80 o 
   1   5  13       27.03       19.15      3.04 o 
   2   5  13       81.30       83.30      4.74 o 
   3   5  13       98.88       97.76      6.63 o 
   4   5  13        2.81        4.29      3.68 o 
   5   5  13       13.92       18.20      4.07 o 
  -6   6  13        0.97        0.98      4.27 o 
  -5   6  13        0.65        0.55      3.92 o 
  -4   6  13       15.37       17.73      2.90 o 
  -3   6  13       71.30       68.52      4.92 o 
  -2   6  13        0.14        1.27      1.26 o 
  -1   6  13      135.00      123.77      3.37 o 
   0   6  13       24.65       22.60      1.92 o 
   1   6  13      111.15      108.18      7.81 o 
   2   6  13       11.34        8.44      2.06 o 
   3   6  13        0.03       -0.20      3.34 o 
   4   6  13        0.11       -1.81      5.19 o 
  -5   7  13       20.15       11.49      4.47 o 
  -4   7  13       17.53       21.68      3.85 o 
  -3   7  13       67.49       65.84      6.79 o 
  -2   7  13       34.55       32.46      6.07 o 
  -1   7  13       35.41       44.35      5.18 o 
   0   7  13      147.19      154.73     27.85 o 
   1   7  13        1.70        0.08      3.40 o 
   2   7  13       59.59       69.42      5.93 o 
   3   7  13        7.52        5.83      6.56 o 
   4   7  13        6.30        4.80      4.39 o 
  -4   8  13        4.39        3.09      4.40 o 
  -3   8  13        0.08        2.38      5.01 o 
  -2   8  13        1.18        3.15      3.05 o 
  -1   8  13       14.21       24.78      3.55 o 
   0   8  13        0.17       -2.44      3.01 o 
   1   8  13        5.85       14.85      4.49 o 
   2   8  13       14.29       37.77     17.19 o 
   3   8  13       12.90       10.86      4.83 o 
  -2   9  13        8.33       18.65      9.19 o 
  -1   9  13        6.78        6.80      4.93 o 
   0   9  13        0.15        2.03      5.11 o 
   1   9  13        0.22       -0.55      4.30 o 
  -7   0  14        2.12       16.45      8.86 o 
  -6   0  14      139.76      152.47     12.73 o 
  -5   0  14     1727.80     1759.56     77.37 o 
  -4   0  14       11.91        9.78      2.78 o 
  -3   0  14     3596.97     3685.17    135.83 o 
  -2   0  14     3867.36     4269.58    162.51 o 
  -1   0  14      715.67      662.16     28.18 o 
   0   0  14     3709.05     3692.24    207.39 o 
   1   0  14      241.86      223.84     18.50 o 
   2   0  14       89.24       87.42      4.17 o 
   3   0  14      664.05      710.40     20.14 o 
   4   0  14       14.28       16.31      5.14 o 
   5   0  14        3.23        4.17      4.59 o 
   6   0  14       60.21       51.92      9.56 o 
  -7   1  14       10.35        7.61      3.77 o 
  -6   1  14       70.69       65.96      4.57 o 
  -5   1  14        8.98       12.68      1.96 o 
  -4   1  14      973.94      979.03     30.10 o 
  -3   1  14      854.67      843.20     23.11 o 
  -2   1  14     1236.05     1150.94     28.79 o 
  -1   1  14     2974.78     2908.70     95.41 o 
   0   1  14        0.91       -0.56      1.25 o 
   1   1  14     1590.80     1592.85     66.00 o 
   2   1  14      239.41      242.81     13.20 o 
   3   1  14       88.59       87.37      3.60 o 
   4   1  14       56.06       50.46      4.53 o 
   5   1  14       20.66       21.49      3.48 o 
   6   1  14       32.29       24.02      6.11 o 
  -7   2  14        1.20        1.39      3.77 o 
  -6   2  14       99.16       98.13      4.46 o 
  -5   2  14      372.37      359.37     11.83 o 
  -4   2  14        7.74        8.34      1.51 o 
  -3   2  14      702.73      663.22     22.06 o 
  -2   2  14      286.13      307.80      8.05 o 
  -1   2  14       58.36       97.15      5.53 o 
   0   2  14     1835.31     1976.11     81.74 o 
   1   2  14        5.28        8.88      1.19 o 
   2   2  14      223.83      221.76      5.96 o 
   3   2  14        1.93        1.72      2.51 o 
   4   2  14        2.72        3.07      3.42 o 
   5   2  14        7.19        3.55      4.50 o 
   6   2  14       17.35       19.57      6.52 o 
  -7   3  14      124.96      106.49      7.09 o 
  -6   3  14        4.21        5.87      3.13 o 
  -5   3  14      546.26      532.53     17.94 o 
  -4   3  14       21.01       17.80      1.47 o 
  -3   3  14      276.46      272.10      4.67 o 
  -2   3  14      558.18      544.99     15.12 o 
  -1   3  14     1152.17     1163.19     48.36 o 
   0   3  14       25.85       19.76      1.73 o 
   1   3  14      948.54      950.87     42.94 o 
   2   3  14      136.20      126.24      3.91 o 
   3   3  14        2.41        2.03      3.04 o 
   4   3  14       90.71      104.48      9.76 o 
   5   3  14       13.29       15.99      3.89 o 
  -7   4  14       16.79       24.84      5.09 o 
  -6   4  14       39.54       31.93      3.29 o 
  -5   4  14        4.08        4.93      1.82 o 
  -4   4  14      101.35       93.47      5.02 o 
  -3   4  14      195.51      203.49      8.71 o 
  -2   4  14        1.08        6.49      1.14 o 
  -1   4  14      495.67      546.06     23.05 o 
   0   4  14       20.20       14.99      1.84 o 
   1   4  14       19.84       23.79      2.66 o 
   2   4  14       17.63       12.70      2.18 o 
   3   4  14       11.56        6.28      2.19 o 
   4   4  14        2.56       -0.25      3.27 o 
   5   4  14        0.78       -6.31      4.60 o 
  -6   5  14       32.82       22.14      3.90 o 
  -5   5  14       11.01       11.38      3.50 o 
  -4   5  14        3.35       -0.88      2.33 o 
  -3   5  14      437.67      403.91     14.23 o 
  -2   5  14      199.92      212.44      9.75 o 
  -1   5  14      157.23      151.22      7.99 o 
   0   5  14       20.95       17.07      1.86 o 
   1   5  14      155.89      164.97     12.46 o 
   2   5  14       26.55       23.23      2.35 o 
   3   5  14        0.14        3.83      8.15 o 
   4   5  14       73.82       63.18      5.08 o 
   5   5  14       11.70        0.80      4.44 o 
  -6   6  14       19.10       28.42      4.46 o 
  -5   6  14       50.78       50.36      4.65 o 
  -4   6  14        9.02        7.60      4.25 o 
  -3   6  14      718.79      787.05     48.76 o 
  -2   6  14       35.01       29.09      4.12 o 
  -1   6  14       77.70       76.75      5.71 o 
   0   6  14      445.84      486.11     35.32 o 
   1   6  14        1.21        1.59      1.74 o 
   2   6  14       24.99       24.03      5.07 o 
   3   6  14       36.42       45.92      6.13 o 
   4   6  14        2.84        5.13      5.18 o 
  -5   7  14        0.46       -0.79      4.19 o 
  -4   7  14       51.33       64.15      5.58 o 
  -3   7  14        6.70        3.26      2.56 o 
  -2   7  14       90.55       99.70     10.14 o 
  -1   7  14       65.57       64.43      7.27 o 
   0   7  14       28.24       31.31      3.62 o 
   1   7  14        6.62        6.85      4.43 o 
   2   7  14        2.18       11.53      4.45 o 
   3   7  14        2.57        3.47      5.39 o 
  -4   8  14        1.00       10.68      6.10 o 
  -3   8  14       11.06        6.74      4.67 o 
  -2   8  14       13.60       15.53      3.48 o 
  -1   8  14        0.13       -2.99      3.14 o 
   0   8  14       36.58       33.60      7.43 o 
   1   8  14        0.15       -5.94      4.15 o 
   2   8  14        4.08        8.20      3.24 o 
  -2   9  14       29.32       24.25      5.46 o 
  -1   9  14       26.86       27.79      7.27 o 
   0   9  14        5.63        2.82      5.74 o 
  -7   1  15        4.78        8.14      3.70 o 
  -6   1  15      499.03      468.12     17.84 o 
  -5   1  15      569.07      602.39     19.35 o 
  -4   1  15      123.59      114.49      2.93 o 
  -3   1  15     1366.15     1257.31     28.75 o 
  -2   1  15     2883.25     2773.64     74.24 o 
  -1   1  15      604.05      622.84     22.30 o 
   0   1  15     2806.85     2844.27    106.70 o 
   1   1  15      656.98      633.27     29.95 o 
   2   1  15      537.54      524.70     29.82 o 
   3   1  15      184.21      189.57     13.56 o 
   4   1  15        2.32        4.93      5.73 o 
   5   1  15        1.47        4.36      3.59 o 
   6   1  15        4.69        8.11      5.21 o 
  -7   2  15      205.40      202.30     11.40 o 
  -6   2  15       52.27       43.82      4.30 o 
  -5   2  15      100.03      100.88      5.36 o 
  -4   2  15     2266.70     2293.20     59.97 o 
  -3   2  15       92.28       89.63      2.47 o 
  -2   2  15     1198.85     1102.02     32.65 o 
  -1   2  15     3654.68     3735.75    147.79 o 
   0   2  15      121.99      144.24      6.79 o 
   1   2  15      677.14      632.39     24.11 o 
   2   2  15      101.11       97.21      3.41 o 
   3   2  15        0.56        9.36      2.62 o 
   4   2  15       22.61       24.48      3.61 o 
   5   2  15        3.09        3.72      4.78 o 
  -7   3  15        3.49        7.19      4.36 o 
  -6   3  15       31.96       30.94      3.92 o 
  -5   3  15      159.85      155.57      8.35 o 
  -4   3  15      792.05      738.86     24.11 o 
  -3   3  15       19.18       16.87      1.56 o 
  -2   3  15        5.63        5.43      1.27 o 
  -1   3  15      155.61      166.57      8.92 o 
   0   3  15       33.47       32.25      1.68 o 
   1   3  15        0.58       -1.18      1.82 o 
   2   3  15       20.23       22.67      2.51 o 
   3   3  15       21.28       19.71      3.17 o 
   4   3  15        2.88        5.57      5.48 o 
   5   3  15        5.75       16.72      6.66 o 
  -7   4  15       90.64       95.57      5.38 o 
  -6   4  15       83.23       76.67      5.12 o 
  -5   4  15      107.23      120.76      3.98 o 
  -4   4  15      648.21      639.20     22.22 o 
  -3   4  15      491.01      481.53     14.51 o 
  -2   4  15      802.26      843.86     37.60 o 
  -1   4  15      792.06      768.74     37.03 o 
   0   4  15      580.47      596.04     30.80 o 
   1   4  15      597.38      653.79     51.63 o 
   2   4  15      360.84      381.49     26.91 o 
   3   4  15        0.51        0.07      2.83 o 
   4   4  15       37.09       36.54      4.70 o 
   5   4  15        0.67        2.20      3.92 o 
  -6   5  15       33.20       30.52      5.78 o 
  -5   5  15       49.94       49.51      2.78 o 
  -4   5  15        9.55        8.55      2.32 o 
  -3   5  15      283.16      292.61     13.69 o 
  -2   5  15      113.45      113.14      6.08 o 
  -1   5  15       16.18       11.02      1.93 o 
   0   5  15      519.13      570.32     38.15 o 
   1   5  15       53.03       50.89      4.63 o 
   2   5  15       25.00       30.67      3.60 o 
   3   5  15       33.85       30.11      3.92 o 
   4   5  15        5.30       -0.65      4.16 o 
   5   5  15        0.40        2.62      3.95 o 
  -6   6  15        7.97       13.75      5.87 o 
  -5   6  15        3.51        3.05      3.72 o 
  -4   6  15      158.41      147.96      8.59 o 
  -3   6  15       48.61       40.72      3.79 o 
  -2   6  15      126.91      132.80     14.36 o 
  -1   6  15       15.63       10.55      2.67 o 
   0   6  15       45.60       39.93      3.48 o 
   1   6  15      110.70      100.46      8.60 o 
   2   6  15        2.62        3.80      4.33 o 
   3   6  15       16.22       15.19      4.95 o 
   4   6  15       23.30       28.84      5.91 o 
  -5   7  15       23.69       18.59      4.63 o 
  -4   7  15        5.89        7.91      3.43 o 
  -3   7  15        1.18        6.37      3.53 o 
  -2   7  15      324.56      349.60     26.36 o 
  -1   7  15       10.72       18.50      2.72 o 
   0   7  15      147.43      167.02     23.74 o 
   1   7  15        2.78        6.25      4.26 o 
   2   7  15        1.22        4.10      3.29 o 
   3   7  15       12.87       11.01      7.73 o 
  -4   8  15       15.62        5.36      6.23 o 
  -3   8  15       39.37       48.50      4.80 o 
  -2   8  15       48.17       58.35      4.17 o 
  -1   8  15        0.82        2.78      3.64 o 
   0   8  15       15.62        9.51      4.69 o 
   1   8  15        5.59        4.76      3.59 o 
   2   8  15       18.15        9.62      5.77 o 
  -1   9  15        1.17        1.51      5.27 o 
   0   9  15        2.89       -2.03      5.79 o 
  -7   0  16      197.18      193.14     46.73 o 
  -6   0  16      486.62      550.39     20.64 o 
  -5   0  16     1381.18     1392.74     57.14 o 
  -4   0  16       73.20       90.71      3.72 o 
  -3   0  16     4511.60     4647.62    225.95 o 
  -2   0  16     1753.18     1764.85     76.14 o 
  -1   0  16      136.94      124.13      7.14 o 
   0   0  16     3474.45     3408.98    223.91 o 
   1   0  16      846.39      790.76     66.40 o 
   2   0  16      375.53      407.52     26.07 o 
   3   0  16      424.64      414.09     20.42 o 
   4   0  16        1.04        5.90      4.49 o 
   5   0  16       15.23       11.31      5.09 o 
  -7   1  16       52.87       60.00      4.83 o 
  -6   1  16      100.21       98.29      4.41 o 
  -5   1  16      357.73      342.68     10.23 o 
  -4   1  16      275.44      297.56     10.80 o 
  -3   1  16        3.85        2.74      1.16 o 
  -2   1  16      197.23      176.89      4.51 o 
  -1   1  16      281.51      259.21      7.39 o 
   0   1  16      106.72      104.02      6.31 o 
   1   1  16      187.28      196.65      8.40 o 
   2   1  16      230.95      202.37      7.22 o 
   3   1  16        0.07        3.27      4.88 o 
   4   1  16       26.40       34.37      4.18 o 
   5   1  16        3.16        6.33      4.06 o 
  -7   2  16        5.70       10.30     10.00 o 
  -6   2  16        8.85        5.18      3.64 o 
  -5   2  16       75.62       76.42      3.23 o 
  -4   2  16      200.88      214.88      9.28 o 
  -3   2  16      233.56      235.69      7.27 o 
  -2   2  16      682.04      716.46     20.61 o 
  -1   2  16        9.73       11.16      1.17 o 
   0   2  16      107.84      103.52      4.88 o 
   1   2  16      257.68      265.41     16.98 o 
   2   2  16        2.82        2.74      2.53 o 
   3   2  16       32.19       32.49      3.18 o 
   4   2  16       42.60       37.12      4.02 o 
   5   2  16        0.83        0.51      3.81 o 
  -7   3  16       16.73       13.39      4.15 o 
  -6   3  16       81.99       80.54      8.22 o 
  -5   3  16        3.06        2.34      1.87 o 
  -4   3  16      453.39      450.73     18.40 o 
  -3   3  16     1053.52     1031.56     28.87 o 
  -2   3  16      392.03      374.16     13.83 o 
  -1   3  16     2232.44     2207.64     90.70 o 
   0   3  16      112.62      100.14      5.22 o 
   1   3  16      650.74      701.53     47.55 o 
   2   3  16      301.63      317.53      7.34 o 
   3   3  16        0.38        1.46      2.86 o 
   4   3  16       23.74       27.84      3.92 o 
   5   3  16       12.98       17.33      5.07 o 
  -7   4  16       19.34       15.70      3.98 o 
  -6   4  16        3.53        7.08      4.73 o 
  -5   4  16       17.70       15.21      2.50 o 
  -4   4  16        5.10        8.02      2.16 o 
  -3   4  16        8.86       12.05      2.12 o 
  -2   4  16      127.58      121.53      5.42 o 
  -1   4  16       51.07       54.12      5.03 o 
   0   4  16      371.93      422.64     28.99 o 
   1   4  16       22.50       21.29      3.05 o 
   2   4  16       31.77       33.47      2.66 o 
   3   4  16        0.73       -4.68      3.80 o 
   4   4  16       48.75       62.54      9.18 o 
   5   4  16        0.53        5.15      4.13 o 
  -6   5  16        7.30        9.82      4.24 o 
  -5   5  16       16.06       16.95      3.77 o 
  -4   5  16      310.33      312.76     13.91 o 
  -3   5  16      259.51      242.96     15.03 o 
  -2   5  16        2.82        2.56      2.05 o 
  -1   5  16      141.17      134.25      9.15 o 
   0   5  16        9.84       10.77      2.76 o 
   1   5  16       31.32       28.44      2.05 o 
   2   5  16       32.74       27.41      2.83 o 
   3   5  16        0.79        5.74      3.83 o 
   4   5  16        7.10        4.97      3.51 o 
  -6   6  16       21.09       35.49      4.08 o 
  -5   6  16       94.54       84.50      7.68 o 
  -4   6  16       19.63       26.90      2.69 o 
  -3   6  16       22.69       28.40      2.64 o 
  -2   6  16      290.87      321.99     28.94 o 
  -1   6  16        2.80        5.13      2.79 o 
   0   6  16      156.80      185.70     13.99 o 
   1   6  16       64.90       67.21     16.74 o 
   2   6  16       15.30       15.32      5.76 o 
   3   6  16        7.76        7.93      6.63 o 
   4   6  16        5.71        4.07      4.93 o 
  -5   7  16       11.50       17.91      5.33 o 
  -4   7  16       11.22       10.65      3.11 o 
  -3   7  16      281.11      292.59     21.32 o 
  -2   7  16       82.23       90.06      5.43 o 
  -1   7  16        1.85       -0.14      3.60 o 
   0   7  16      124.92      124.85     24.89 o 
   1   7  16       50.25       50.38      5.41 o 
   2   7  16        8.23        8.37      4.73 o 
   3   7  16        0.09       -8.39      5.92 o 
  -3   8  16        6.91       12.40      4.37 o 
  -2   8  16       65.72       50.90      8.13 o 
  -1   8  16        7.02        3.77      4.55 o 
   0   8  16        0.37       -4.36      4.47 o 
   1   8  16       45.86       21.51      4.60 o 
   2   8  16        4.75        9.28      4.70 o 
  -7   1  17       73.61       73.60      8.75 o 
  -6   1  17       40.79       30.16      3.43 o 
  -5   1  17     1047.95     1069.40     37.26 o 
  -4   1  17      518.52      599.20     25.47 o 
  -3   1  17     1182.02     1131.11     37.25 o 
  -2   1  17     2690.67     2527.62     72.34 o 
  -1   1  17       73.57       59.88      3.56 o 
   0   1  17     1633.89     1707.63     67.32 o 
   1   1  17      631.63      678.84     33.25 o 
   2   1  17       23.31       22.36      3.18 o 
   3   1  17      206.31      210.65      7.60 o 
   4   1  17       10.72       19.86      4.01 o 
   5   1  17        5.71        6.35      4.37 o 
  -7   2  17       71.17       71.11      7.94 o 
  -6   2  17      242.13      257.43     10.98 o 
  -5   2  17        8.77        4.62      1.98 o 
  -4   2  17     1123.79     1151.52     45.22 o 
  -3   2  17      642.95      653.63     20.07 o 
  -2   2  17        2.04        1.12      1.95 o 
  -1   2  17     1652.02     1634.94     65.88 o 
   0   2  17      659.42      643.65     25.21 o 
   1   2  17      100.45       96.61      9.54 o 
   2   2  17      345.81      369.51      8.27 o 
   3   2  17       47.44       60.49      9.90 o 
   4   2  17       19.01       21.01      5.48 o 
   5   2  17       23.49       28.90      8.86 o 
  -7   3  17        3.09       -2.99      4.69 o 
  -6   3  17       14.04       19.43      3.73 o 
  -5   3  17        6.54        7.32      1.86 o 
  -4   3  17      188.56      174.89     17.08 o 
  -3   3  17       66.53       52.12      5.26 o 
  -2   3  17        8.31        9.32      2.35 o 
  -1   3  17      257.85      236.47     14.05 o 
   0   3  17      199.61      215.90     15.16 o 
   1   3  17        6.38        3.55      1.65 o 
   2   3  17        4.70        1.17      2.85 o 
   3   3  17        8.37        6.92      2.87 o 
   4   3  17        1.21        4.27      4.54 o 
   5   3  17        4.13        2.84      4.25 o 
  -6   4  17      197.17      195.49     16.28 o 
  -5   4  17        2.22        1.45      2.49 o 
  -4   4  17      273.44      293.07     15.44 o 
  -3   4  17     1187.75     1178.99     61.77 o 
  -2   4  17       24.09       24.75      2.76 o 
  -1   4  17      997.15     1037.35     59.19 o 
   0   4  17      317.22      325.45     23.66 o 
   1   4  17       86.97       91.88      6.59 o 
   2   4  17      178.04      153.15      5.33 o 
   3   4  17        2.21        3.48      3.97 o 
   4   4  17        7.90       13.10      4.09 o 
   5   4  17        2.27        3.74      4.49 o 
  -6   5  17        5.69       13.01      4.63 o 
  -5   5  17       33.55       33.27      2.77 o 
  -4   5  17        4.40        3.93      2.35 o 
  -3   5  17      126.91      105.90      7.32 o 
  -2   5  17     1092.99     1148.58     67.75 o 
  -1   5  17        4.22        4.81      1.58 o 
   0   5  17      130.03      155.18     11.82 o 
   1   5  17      345.83      342.61     34.14 o 
   2   5  17       38.26       38.37      5.54 o 
   3   5  17       11.97       12.16      3.97 o 
   4   5  17       18.06       14.57      3.39 o 
  -5   6  17        3.46        5.13      3.19 o 
  -4   6  17       22.75       19.58      2.58 o 
  -3   6  17      331.42      320.70     26.18 o 
  -2   6  17       17.27       13.84      3.18 o 
  -1   6  17       39.29       37.09      4.25 o 
   0   6  17       10.30       10.77      2.83 o 
   1   6  17      112.88       98.35     18.98 o 
   2   6  17       73.32       62.17      6.51 o 
   3   6  17       13.94       26.08      8.77 o 
  -5   7  17       24.14       21.00      4.59 o 
  -4   7  17       11.93        6.27      3.67 o 
  -3   7  17       92.26       87.17      6.66 o 
  -2   7  17        1.60       -0.77      3.88 o 
  -1   7  17       34.20       22.80      3.70 o 
   0   7  17       47.30       50.01      5.32 o 
   1   7  17       13.95       14.51      4.42 o 
   2   7  17        1.58        5.54      6.05 o 
   3   7  17        0.34       -6.92      4.61 o 
  -3   8  17       26.93       27.24      5.05 o 
  -2   8  17        4.70       -1.51      4.29 o 
  -1   8  17        0.24       -2.93      4.64 o 
   0   8  17        2.98        8.37      4.56 o 
   1   8  17       12.20        8.33      3.81 o 
  -7   0  18       42.30       39.63      6.94 o 
  -6   0  18      132.30      114.62      6.03 o 
  -5   0  18      486.15      525.44     22.07 o 
  -4   0  18      719.04      778.00     44.90 o 
  -3   0  18      575.39      546.32     31.68 o 
  -2   0  18     2443.11     2517.44    109.27 o 
  -1   0  18     1274.81     1390.99     64.40 o 
   0   0  18     1885.66     1822.80     80.61 o 
   1   0  18      844.60      862.89     34.12 o 
   2   0  18       26.74       26.85      5.46 o 
   3   0  18       85.20       90.02      7.99 o 
   4   0  18       53.48       64.49     11.95 o 
   5   0  18        4.09        1.99      6.35 o 
  -7   1  18       18.99       17.38      4.65 o 
  -6   1  18       55.45       53.44      3.67 o 
  -5   1  18        0.50       -2.25      3.05 o 
  -4   1  18       56.47       51.19      2.33 o 
  -3   1  18      735.53      725.15     26.83 o 
  -2   1  18       80.86       85.55      3.33 o 
  -1   1  18     2457.77     2369.95     78.80 o 
   0   1  18       56.96       60.17      5.48 o 
   1   1  18      270.98      288.34     24.07 o 
   2   1  18      137.38      119.64      5.28 o 
   3   1  18       21.25       12.50      3.83 o 
   4   1  18        2.18        3.88      4.37 o 
   5   1  18        0.09        3.06      3.91 o 
  -7   2  18      101.62       98.86     11.56 o 
  -6   2  18       26.52       28.27      4.12 o 
  -5   2  18      875.81      899.29     28.44 o 
  -4   2  18      250.60      260.23      9.08 o 
  -3   2  18       65.79       68.34      4.58 o 
  -2   2  18     2622.54     2669.58    110.49 o 
  -1   2  18      125.42      131.78      8.98 o 
   0   2  18      467.33      511.92     33.79 o 
   1   2  18      653.97      682.01     44.60 o 
   2   2  18       31.91       25.94      3.97 o 
   3   2  18      170.00      164.85      6.42 o 
   4   2  18       31.60       43.44      6.77 o 
   5   2  18       12.99        9.77      6.25 o 
  -7   3  18       56.69       44.26      4.42 o 
  -6   3  18      349.20      378.27     27.93 o 
  -5   3  18        4.58        6.22      1.93 o 
  -4   3  18     1047.00     1056.55     43.64 o 
  -3   3  18      770.53      765.67     34.68 o 
  -2   3  18       25.41       25.19      1.64 o 
  -1   3  18     1542.74     1590.35    108.88 o 
   0   3  18      578.87      557.28     36.35 o 
   1   3  18       75.67       85.41     10.14 o 
   2   3  18      474.21      516.88     43.43 o 
   3   3  18       18.42       18.76      4.58 o 
   4   3  18        3.83       -3.87      4.15 o 
   5   3  18       27.25       40.47      7.24 o 
  -6   4  18       47.15       54.56      4.09 o 
  -5   4  18       15.00       19.60      3.28 o 
  -4   4  18       76.68       75.74      6.28 o 
  -3   4  18      499.35      493.24     21.13 o 
  -2   4  18      106.21      101.43      8.34 o 
  -1   4  18       24.48       20.99      3.33 o 
   0   4  18        1.10        3.32      1.78 o 
   1   4  18       64.88       60.95      5.88 o 
   2   4  18        0.68        0.13      2.84 o 
   3   4  18        5.32       13.18      4.17 o 
   4   4  18        0.62       -2.72      4.59 o 
  -6   5  18        2.08        7.09      5.33 o 
  -5   5  18       10.50       11.28      3.56 o 
  -4   5  18       37.21       37.46      2.94 o 
  -3   5  18      462.46      463.78     35.18 o 
  -2   5  18      238.11      250.14     24.89 o 
  -1   5  18       90.48       97.74     10.12 o 
   0   5  18      182.43      158.69     12.80 o 
   1   5  18      306.33      297.40     31.81 o 
   2   5  18        3.07        2.26      3.12 o 
   3   5  18        2.65        1.79      3.47 o 
   4   5  18        0.04       10.35      7.12 o 
  -5   6  18       58.46       55.01      3.84 o 
  -4   6  18        0.92        0.48      2.82 o 
  -3   6  18        1.25        1.38      2.93 o 
  -2   6  18      175.25      179.27     19.44 o 
  -1   6  18       10.29        8.90      3.13 o 
   0   6  18       18.37       26.08      3.77 o 
   1   6  18       80.70       78.79     13.14 o 
   2   6  18        2.82       -1.07      5.23 o 
   3   6  18        1.18        1.03      8.23 o 
  -4   7  18        0.22       -0.66      3.73 o 
  -3   7  18       46.80       41.42      3.99 o 
  -2   7  18      242.37      240.03     18.94 o 
  -1   7  18       36.51       42.08      6.87 o 
   0   7  18        0.01       -1.04      3.51 o 
   1   7  18       19.23       15.38      5.31 o 
   2   7  18        6.21        7.27      5.22 o 
  -3   8  18        7.84        5.75      3.76 o 
  -2   8  18       11.01       14.24      4.56 o 
  -1   8  18       11.76        8.87      4.71 o 
   0   8  18        4.64        9.56      4.43 o 
   1   8  18        1.15       -5.18      5.55 o 
  -7   1  19      114.99      110.39     10.28 o 
  -6   1  19        5.31       11.53      3.87 o 
  -5   1  19      380.58      406.97     13.37 o 
  -4   1  19      572.14      651.65     29.53 o 
  -3   1  19        1.87        1.60      1.35 o 
  -2   1  19     2070.80     1961.95     78.46 o 
  -1   1  19      631.01      602.07     24.38 o 
   0   1  19      540.27      593.24     36.20 o 
   1   1  19      931.85     1003.95     97.12 o 
   2   1  19       10.52        8.08      3.89 o 
   3   1  19       80.82       76.68     12.74 o 
   4   1  19        6.61        4.87      3.72 o 
   5   1  19        6.07        3.45      4.43 o 
  -7   2  19       51.19       59.96      8.40 o 
  -6   2  19      309.45      332.91     22.12 o 
  -5   2  19        1.52       -3.25      2.70 o 
  -4   2  19      157.24      167.02      6.81 o 
  -3   2  19      971.45      948.59     39.03 o 
  -2   2  19       11.43        8.80      1.91 o 
  -1   2  19      257.94      250.41     15.87 o 
   0   2  19      805.26      848.44     60.24 o 
   1   2  19        5.06        9.96      3.51 o 
   2   2  19      131.03      147.76     12.80 o 
   3   2  19       50.40       48.86      4.67 o 
   4   2  19        1.83       -4.70      4.78 o 
   5   2  19        2.11        9.03      5.27 o 
  -7   3  19       13.97       12.37      5.37 o 
  -6   3  19        0.97       -0.06      3.78 o 
  -5   3  19        5.58        5.82      2.65 o 
  -4   3  19       10.60       14.32      2.87 o 
  -3   3  19       27.34       29.46      2.91 o 
  -2   3  19      278.57      283.57     16.83 o 
  -1   3  19      499.76      491.25     35.44 o 
   0   3  19       45.13       40.03      4.39 o 
   1   3  19        5.66        6.19      2.02 o 
   2   3  19       73.29       60.19     14.07 o 
   3   3  19        9.81        9.38      4.78 o 
   4   3  19        0.31        0.13      4.25 o 
  -6   4  19       57.25       53.10      5.18 o 
  -5   4  19      197.01      191.02     10.67 o 
  -4   4  19      177.21      180.58     11.44 o 
  -3   4  19      103.25       95.45      8.77 o 
  -2   4  19      616.35      550.22     34.53 o 
  -1   4  19      249.24      278.40     23.25 o 
   0   4  19      478.82      506.65     39.19 o 
   1   4  19        5.02        2.61      2.11 o 
   2   4  19       76.69       76.16      4.44 o 
   3   4  19       49.00       56.31      6.04 o 
   4   4  19        0.09        1.59      4.92 o 
  -6   5  19        1.63        2.73      4.88 o 
  -5   5  19      166.51      165.68     14.10 o 
  -4   5  19       79.50       73.36      3.35 o 
  -3   5  19      119.88      128.67     13.77 o 
  -2   5  19      160.47      170.99     18.83 o 
  -1   5  19       80.47       71.28      5.08 o 
   0   5  19       65.16       80.63      8.90 o 
   1   5  19       65.20       56.25      4.17 o 
   2   5  19       10.03       12.08      3.48 o 
   3   5  19       23.76       31.93      7.72 o 
   4   5  19        3.55       -2.92      3.88 o 
  -5   6  19       45.10       32.09      4.29 o 
  -4   6  19        1.97        3.89      3.90 o 
  -3   6  19       25.96       27.86      2.88 o 
  -2   6  19      199.71      205.04     24.32 o 
  -1   6  19        3.36        0.41      3.19 o 
   0   6  19       16.57        5.13      4.72 o 
   1   6  19        0.08        3.25      4.88 o 
   2   6  19        0.14        0.47      4.33 o 
   3   6  19        0.45        2.31      4.78 o 
  -4   7  19       11.35       10.23      3.64 o 
  -3   7  19        3.98        4.83      3.79 o 
  -2   7  19       65.05       60.11      8.66 o 
  -1   7  19       21.67       14.62      4.13 o 
   0   7  19        0.59       -1.23      5.63 o 
   1   7  19       75.52       44.94      6.54 o 
   2   7  19        0.25       -4.90      4.50 o 
  -2   8  19        4.81        6.73      4.45 o 
  -1   8  19       18.42       19.80      5.50 o 
   0   8  19        0.48       -0.68      5.52 o 
  -7   0  20      326.75      347.56     67.23 o 
  -6   0  20      101.10       93.95     10.70 o 
  -5   0  20      596.56      662.09     43.46 o 
  -4   0  20     2034.91     2296.19    180.89 o 
  -3   0  20        2.81        2.56      2.85 o 
  -2   0  20      670.75      723.70     57.79 o 
  -1   0  20     3660.71     4009.66    221.32 o 
   0   0  20       12.52       10.57      3.60 o 
   1   0  20     1066.71      987.13     34.73 o 
   2   0  20      370.14      358.00     16.41 o 
   3   0  20        1.94        1.47      8.47 o 
   4   0  20      114.61      113.02     13.83 o 
   5   0  20        4.03        1.54      6.61 o 
  -7   1  20        0.17        5.18      9.47 o 
  -6   1  20       73.40       65.06      8.11 o 
  -5   1  20      118.42      137.55      8.91 o 
  -4   1  20      112.37      114.90      5.95 o 
  -3   1  20      478.79      508.06     26.54 o 
  -2   1  20        1.94       -2.40      1.60 o 
  -1   1  20       25.63       27.79      3.66 o 
   0   1  20      101.75      101.76      8.56 o 
   1   1  20      151.37      170.76     25.32 o 
   2   1  20       36.81       37.67      6.17 o 
   3   1  20       49.73       44.76      6.50 o 
   4   1  20        0.19       -1.55      4.49 o 
   5   1  20        0.16       -9.57      7.18 o 
  -7   2  20       76.12       75.81     13.92 o 
  -6   2  20       14.11       13.79      3.66 o 
  -5   2  20       19.43       18.08      2.64 o 
  -4   2  20      310.05      325.60     15.80 o 
  -3   2  20       50.38       41.06      4.32 o 
  -2   2  20       11.95       14.71      2.66 o 
  -1   2  20     1887.89     1933.24    121.30 o 
   0   2  20       72.66       78.57      6.03 o 
   1   2  20      713.20      678.29     32.47 o 
   2   2  20       57.74       60.11      5.32 o 
   3   2  20        2.63       10.76      3.49 o 
   4   2  20       12.29       15.56      4.31 o 
  -6   3  20      255.09      245.32     17.02 o 
  -5   3  20      173.73      175.19      6.55 o 
  -4   3  20      114.12      112.84      8.73 o 
  -3   3  20     1071.98     1069.46     79.80 o 
  -2   3  20      914.32      859.14     56.79 o 
  -1   3  20     1393.20     1386.75    120.18 o 
   0   3  20     1145.99     1179.16     79.39 o 
   1   3  20        0.40       10.34      4.31 o 
   2   3  20      592.86      623.05     56.52 o 
   3   3  20        3.92       10.19      5.13 o 
   4   3  20       21.34       17.78      4.26 o 
  -6   4  20       31.68       28.65      5.27 o 
  -5   4  20      106.02      102.10      6.04 o 
  -4   4  20       28.10       25.03      3.05 o 
  -3   4  20       50.03       42.20      4.88 o 
  -2   4  20       55.85       53.19      7.17 o 
  -1   4  20        3.84        3.06      2.39 o 
   0   4  20       97.04       98.06      9.15 o 
   1   4  20       12.15       16.23      2.82 o 
   2   4  20       11.66       12.08      3.49 o 
   3   4  20        4.29        3.55      4.19 o 
   4   4  20        0.39       13.54      5.42 o 
  -6   5  20       82.62       65.14      9.41 o 
  -5   5  20       41.97       46.26      5.22 o 
  -4   5  20       26.39       27.52      3.73 o 
  -3   5  20      111.51      115.61     13.00 o 
  -2   5  20      167.40      167.28     11.48 o 
  -1   5  20      190.63      205.28     26.83 o 
   0   5  20       44.86       45.12      5.29 o 
   1   5  20       30.65       20.29      3.31 o 
   2   5  20       30.80       23.73      3.82 o 
   3   5  20        9.21       10.84      4.67 o 
  -5   6  20       47.63       56.49      4.92 o 
  -4   6  20       99.50       79.55      5.28 o 
  -3   6  20       75.54       74.03     10.45 o 
  -2   6  20       40.42       51.31      8.75 o 
  -1   6  20        9.04        3.64      3.21 o 
   0   6  20        0.18        1.26      4.06 o 
   1   6  20       30.93       41.83     14.47 o 
   2   6  20        7.73        9.84      4.40 o 
  -4   7  20       20.80       15.96      4.34 o 
  -3   7  20        0.60       -1.09      2.88 o 
  -2   7  20       12.85       11.74      5.68 o 
  -1   7  20        1.62       -0.75      4.26 o 
   0   7  20        1.90        0.50      4.83 o 
   1   7  20        0.32        2.70      7.15 o 
  -1   8  20       20.13       12.92      5.32 o 
  -7   1  21      134.81      125.12      8.37 o 
  -6   1  21       78.65       87.18      7.16 o 
  -5   1  21      376.41      358.86     20.53 o 
  -4   1  21      753.85      847.38     44.60 o 
  -3   1  21        1.17        3.87      1.82 o 
  -2   1  21      740.65      756.79     33.75 o 
  -1   1  21     1823.90     1894.71     69.64 o 
   0   1  21      710.04      789.92     51.13 o 
   1   1  21      249.72      298.42     52.46 o 
   2   1  21      263.19      254.02     32.12 o 
   3   1  21      221.08      237.80     35.79 o 
   4   1  21        7.75       14.57      5.22 o 
  -7   2  21        2.84        9.21      5.89 o 
  -6   2  21      250.18      262.48     14.51 o 
  -5   2  21      104.45      106.32      6.10 o 
  -4   2  21       12.07       16.32      4.95 o 
  -3   2  21     1125.83     1086.96     67.86 o 
  -2   2  21       13.69       11.07      2.23 o 
  -1   2  21      184.70      182.20     13.01 o 
   0   2  21     1261.56     1467.87    110.96 o 
   1   2  21       68.09       68.95     13.68 o 
   2   2  21      115.91      131.44     22.57 o 
   3   2  21       39.77       49.10      4.47 o 
   4   2  21        3.36        1.02      5.37 o 
  -6   3  21       11.41       14.41      3.98 o 
  -5   3  21        0.23        2.77      2.67 o 
  -4   3  21        2.32        3.38      2.56 o 
  -3   3  21        5.48        2.31      2.52 o 
  -2   3  21       14.00       13.96      1.97 o 
  -1   3  21       39.98       35.21      4.54 o 
   0   3  21        0.92       -1.35      2.34 o 
   1   3  21      125.96      112.91      7.28 o 
   2   3  21        5.23        3.76      4.40 o 
   3   3  21        6.80        0.77      3.92 o 
   4   3  21        0.18        0.56      5.87 o 
  -6   4  21      203.59      202.65     19.45 o 
  -5   4  21       55.18       50.14      2.66 o 
  -4   4  21       34.48       37.51      4.83 o 
  -3   4  21      326.89      357.96     29.36 o 
  -2   4  21       21.75       13.91      2.42 o 
  -1   4  21        1.35        2.75      2.72 o 
   0   4  21      204.81      229.76     22.66 o 
   1   4  21      114.02      113.15      9.05 o 
   2   4  21       84.33       99.99     13.47 o 
   3   4  21       16.80       24.37      4.81 o 
  -5   5  21       23.48       25.52      3.65 o 
  -4   5  21      167.45      168.72     14.44 o 
  -3   5  21        3.65        7.74      2.70 o 
  -2   5  21       34.06       47.94      4.46 o 
  -1   5  21      244.64      230.19     22.53 o 
   0   5  21        0.10        4.47      2.94 o 
   1   5  21       25.98       36.70      7.27 o 
   2   5  21       52.30       37.06      4.52 o 
   3   5  21        4.76        8.08      4.21 o 
  -5   6  21        2.80        7.18      4.11 o 
  -4   6  21        9.80        9.91      3.01 o 
  -3   6  21        1.75        1.43      3.82 o 
  -2   6  21       24.60       18.91      4.41 o 
  -1   6  21        4.62        5.96      3.76 o 
   0   6  21        4.78        4.40      4.10 o 
   1   6  21       20.31       15.57      4.54 o 
   2   6  21        3.69        2.50      4.87 o 
  -3   7  21        0.08       -5.05      3.36 o 
  -2   7  21       53.28       66.60      7.71 o 
  -1   7  21        5.81        4.65      8.20 o 
   0   7  21        0.19        0.73      5.43 o 
   1   7  21       23.42       19.90     10.83 o 
  -7   0  22      207.36      186.93     29.93 o 
  -6   0  22      128.52      139.73     17.53 o 
  -5   0  22      451.13      465.36     45.75 o 
  -4   0  22      116.55      171.34     14.93 o 
  -3   0  22      847.85      887.59     69.67 o 
  -2   0  22      470.41      483.25     38.49 o 
  -1   0  22       35.06       29.65      3.67 o 
   0   0  22     2838.27     2732.53     89.77 o 
   1   0  22      202.75      211.11     11.61 o 
   2   0  22      566.51      729.84    163.34 o 
   3   0  22        1.38        5.53      5.99 o 
   4   0  22        4.29        3.30     12.47 o 
  -7   1  22       29.33       28.85      5.07 o 
  -6   1  22       87.57       88.59      5.77 o 
  -5   1  22      193.52      194.43     15.57 o 
  -4   1  22        5.88        0.04      2.22 o 
  -3   1  22      223.98      225.25     17.74 o 
  -2   1  22      290.20      281.40     12.71 o 
  -1   1  22       84.74       92.35      6.87 o 
   0   1  22     1512.45     1541.61     50.79 o 
   1   1  22       24.72       36.01      7.33 o 
   2   1  22        1.93       -1.87      3.69 o 
   3   1  22      110.02      125.27     18.31 o 
   4   1  22       17.54       15.87      4.65 o 
  -6   2  22      153.61      156.78      9.97 o 
  -5   2  22       17.04       13.96      3.37 o 
  -4   2  22      276.13      314.39     21.52 o 
  -3   2  22      117.09      124.34      8.67 o 
  -2   2  22       77.45       86.48      5.06 o 
  -1   2  22        6.19       -1.58      2.20 o 
   0   2  22      183.60      184.87     12.22 o 
   1   2  22       16.86       16.38      5.08 o 
   2   2  22       60.58       57.14     14.39 o 
   3   2  22        6.74       10.21      4.15 o 
   4   2  22        0.32       -5.90      4.25 o 
  -6   3  22       91.57       97.54     10.00 o 
  -5   3  22      451.07      445.43     27.15 o 
  -4   3  22       12.25        7.56      2.56 o 
  -3   3  22      817.76      862.72     58.56 o 
  -2   3  22      117.68      119.90     16.16 o 
  -1   3  22        0.84       -1.40      2.24 o 
   0   3  22      606.05      620.09     65.70 o 
   1   3  22        8.80        9.18      3.03 o 
   2   3  22       30.65       15.21      6.12 o 
   3   3  22      106.08      109.93     17.11 o 
   4   3  22        1.45       -2.17      6.03 o 
  -6   4  22        7.31       12.48      4.92 o 
  -5   4  22       30.49       25.84      4.68 o 
  -4   4  22       76.23       75.86      6.85 o 
  -3   4  22       16.15       12.39      2.96 o 
  -2   4  22      645.66      663.85     51.52 o 
  -1   4  22        7.84        7.50      4.21 o 
   0   4  22        2.60       -2.45      3.02 o 
   1   4  22      108.11      107.08     18.65 o 
   2   4  22        1.04        0.18      4.16 o 
   3   4  22        4.35        4.21      3.59 o 
  -5   5  22       54.31       56.39      7.07 o 
  -4   5  22        5.73        4.56      3.22 o 
  -3   5  22       33.58       34.34      4.41 o 
  -2   5  22       87.14       75.47      6.95 o 
  -1   5  22        1.22        3.22      2.52 o 
   0   5  22       25.16       22.98      4.75 o 
   1   5  22       85.05       65.89     10.20 o 
   2   5  22       35.97       30.43      9.26 o 
   3   5  22        1.29        6.70      6.64 o 
  -4   6  22       78.16       71.27      7.16 o 
  -3   6  22        0.83        4.84      5.98 o 
  -2   6  22       19.63       13.93      6.06 o 
  -1   6  22      123.05      129.29      9.59 o 
   0   6  22        6.42        5.78      5.29 o 
   1   6  22       58.33       68.49     17.26 o 
   2   6  22       20.72       21.68      6.08 o 
  -3   7  22        5.30        4.01      4.35 o 
  -2   7  22        5.33        4.11      5.15 o 
  -1   7  22        3.47        7.21      4.92 o 
   0   7  22        8.72        7.75      6.52 o 
  -6   1  23      246.52      258.79     19.22 o 
  -5   1  23        5.73        1.63      3.44 o 
  -4   1  23     1284.14     1318.21     69.54 o 
  -3   1  23      310.50      340.34     21.89 o 
  -2   1  23      693.24      689.81     31.28 o 
  -1   1  23      469.28      489.08     28.11 o 
   0   1  23      561.98      651.10     60.73 o 
   1   1  23      835.23     1052.92    126.94 o 
   2   1  23       47.16       57.38     12.70 o 
   3   1  23       37.91       31.43      4.05 o 
   4   1  23       83.02       81.99      6.45 o 
  -6   2  23      118.27      122.68      6.01 o 
  -5   2  23      419.06      421.78     25.63 o 
  -4   2  23       36.96       24.18      4.65 o 
  -3   2  23      148.74      165.13      8.98 o 
  -2   2  23      856.99      860.84     42.39 o 
  -1   2  23      223.05      242.88     15.52 o 
   0   2  23        5.58        6.52      2.92 o 
   1   2  23      349.48      424.93     78.62 o 
   2   2  23        0.25       -4.58      4.57 o 
   3   2  23       83.00       92.48     11.40 o 
   4   2  23        0.60        9.46      4.75 o 
  -6   3  23        0.22        2.27      4.50 o 
  -5   3  23        0.38        2.50      3.38 o 
  -4   3  23       18.73        7.56      2.77 o 
  -3   3  23        0.36        1.10      2.49 o 
  -2   3  23        6.64        5.79      2.28 o 
  -1   3  23       57.41       48.65      6.33 o 
   0   3  23       29.04       24.70      3.62 o 
   1   3  23        9.54        8.33      4.19 o 
   2   3  23       30.41       23.00      3.95 o 
   3   3  23        0.01        7.49      7.42 o 
  -5   4  23      216.25      211.94     14.47 o 
  -4   4  23       10.04       14.56      5.45 o 
  -3   4  23      151.58      145.67     13.28 o 
  -2   4  23      295.25      297.24     37.23 o 
  -1   4  23        0.13        0.35      2.93 o 
   0   4  23       14.68       12.79      3.08 o 
   1   4  23      323.91      357.62     48.66 o 
   2   4  23        0.20        6.21      3.75 o 
   3   4  23       48.42       53.73     14.07 o 
  -5   5  23       21.27       23.49      3.75 o 
  -4   5  23      141.76      133.57      8.20 o 
  -3   5  23       10.72        8.79      3.06 o 
  -2   5  23       35.74       43.90      5.52 o 
  -1   5  23       87.05       81.78      8.89 o 
   0   5  23        1.48        0.81      2.34 o 
   1   5  23       42.10       46.21      8.14 o 
   2   5  23        1.81        7.04      5.40 o 
  -4   6  23        1.85        4.53      4.44 o 
  -3   6  23       17.59       22.78      5.05 o 
  -2   6  23        0.93        1.97      3.20 o 
  -1   6  23        9.75       10.38      4.05 o 
   0   6  23        0.38        3.55      5.41 o 
   1   6  23        0.50        1.00      6.83 o 
  -2   7  23        4.74       11.67      4.31 o 
  -1   7  23       41.99       42.51      5.21 o 
  -6   0  24      374.36      403.14     65.16 o 
  -5   0  24       10.96       18.64      9.31 o 
  -4   0  24     1283.66     1429.19    134.47 o 
  -3   0  24      358.46      478.87     41.48 o 
  -2   0  24      121.54      122.35     11.90 o 
  -1   0  24     1018.61      998.75     72.65 o 
   0   0  24       52.98       49.38      6.27 o 
   1   0  24        6.27        9.76      6.50 o 
   2   0  24       19.72       36.48      7.18 o 
   3   0  24       12.99       16.62      6.03 o 
  -6   1  24        0.90       -0.54      4.97 o 
  -5   1  24      132.46      127.29     10.26 o 
  -4   1  24       51.93       59.57      3.99 o 
  -3   1  24      264.13      256.46     19.17 o 
  -2   1  24      299.55      313.32     26.96 o 
  -1   1  24      130.00      139.00     14.88 o 
   0   1  24       25.29       26.87      3.77 o 
   1   1  24       23.44       18.54      4.04 o 
   2   1  24        7.77       12.34      4.14 o 
   3   1  24        1.24        6.63      6.52 o 
  -6   2  24       65.04       64.80      5.84 o 
  -5   2  24        2.19        0.17      3.78 o 
  -4   2  24      123.77      135.66     12.00 o 
  -3   2  24        3.52        6.41      2.64 o 
  -2   2  24       30.84       26.91      2.45 o 
  -1   2  24       34.91       29.18      3.35 o 
   0   2  24        2.08       -2.72      4.34 o 
   1   2  24      118.09      109.45     28.52 o 
   2   2  24       35.72       42.40      6.92 o 
   3   2  24       13.31        4.37      5.12 o 
  -6   3  24        0.75        2.06      4.71 o 
  -5   3  24      405.53      435.70     31.93 o 
  -4   3  24      106.00       96.23      8.15 o 
  -3   3  24      426.62      434.70     34.89 o 
  -2   3  24      396.61      372.04     42.01 o 
  -1   3  24        0.78        2.18      3.24 o 
   0   3  24       92.75       98.13     11.13 o 
   1   3  24      266.61      212.49     13.99 o 
   2   3  24       58.15       65.79     10.88 o 
   3   3  24        9.87       11.39      4.91 o 
  -5   4  24       41.44       39.31      3.65 o 
  -4   4  24        9.80       11.58      3.49 o 
  -3   4  24        0.21       -0.63      2.63 o 
  -2   4  24       12.64        9.74      2.82 o 
  -1   4  24       24.62       21.43      2.96 o 
   0   4  24       99.48       96.63      7.07 o 
   1   4  24        0.27        5.45      4.48 o 
   2   4  24       61.86       54.10     11.76 o 
  -5   5  24       45.47       41.57      6.65 o 
  -4   5  24       32.83       25.60      4.25 o 
  -3   5  24       82.11       75.47      8.72 o 
  -2   5  24       69.23       56.41      8.71 o 
  -1   5  24       29.25       32.64      4.72 o 
   0   5  24       23.41       22.64      3.82 o 
   1   5  24        2.57       -2.30      4.77 o 
   2   5  24       18.25       13.64      6.68 o 
  -3   6  24       42.02       39.16      4.55 o 
  -2   6  24        6.95       15.72      4.55 o 
  -1   6  24       77.39       82.62     14.49 o 
   0   6  24        1.17       13.01      5.16 o 
   1   6  24        1.16       -4.11      5.04 o 
  -6   1  25      121.04      103.45      6.26 o 
  -5   1  25       47.17       48.78      6.03 o 
  -4   1  25      460.51      473.42     23.48 o 
  -3   1  25      865.17      891.07     45.02 o 
  -2   1  25       54.47       58.58      5.11 o 
  -1   1  25      646.97      757.00     69.23 o 
   0   1  25       65.81       82.48     13.12 o 
   1   1  25        1.32        1.84      4.13 o 
   2   1  25       62.03       61.71      5.63 o 
   3   1  25        7.12       -0.25      4.32 o 
  -6   2  25        6.44        4.59      5.80 o 
  -5   2  25      303.69      314.02     17.33 o 
  -4   2  25      112.92      121.71     13.54 o 
  -3   2  25       82.15       85.89      5.62 o 
  -2   2  25      373.15      392.19     22.25 o 
  -1   2  25       59.26       62.42      6.54 o 
   0   2  25       15.32       13.52      4.08 o 
   1   2  25      119.17      102.65      9.94 o 
   2   2  25       18.39       20.24      4.46 o 
   3   2  25        5.58        5.42      5.57 o 
  -5   3  25       10.94       12.04      3.49 o 
  -4   3  25        3.10        4.02      3.45 o 
  -3   3  25       43.95       38.24      4.15 o 
  -2   3  25        9.91       10.50      2.89 o 
  -1   3  25       33.90       28.02      3.54 o 
   0   3  25        3.46        4.38      2.82 o 
   1   3  25       43.80       40.67      4.86 o 
   2   3  25       39.17       40.91      8.77 o 
  -5   4  25      171.49      179.52     11.29 o 
  -4   4  25      106.96       90.43      7.39 o 
  -3   4  25       98.23       89.52     10.23 o 
  -2   4  25       96.45      101.27     13.11 o 
  -1   4  25       93.20       84.43     14.36 o 
   0   4  25       73.39       71.33      9.36 o 
   1   4  25        2.14        1.95      3.87 o 
   2   4  25       40.14       22.35      5.55 o 
  -4   5  25       54.18       54.77      4.34 o 
  -3   5  25       88.02       82.92      7.81 o 
  -2   5  25        2.50        5.86      4.56 o 
  -1   5  25       51.94       50.62      7.95 o 
   0   5  25       22.77       15.18     10.36 o 
   1   5  25        0.20       -6.51      4.58 o 
  -3   6  25        1.30       -4.29      4.44 o 
  -2   6  25        1.18       -1.13      4.71 o 
  -1   6  25       28.82       18.05      5.61 o 
   0   6  25        2.06        2.21      4.33 o 
  -6   0  26      322.93      307.78     57.61 o 
  -5   0  26       50.57       41.98      7.97 o 
  -4   0  26      303.85      311.83     28.75 o 
  -3   0  26      424.51      530.71     52.66 o 
  -2   0  26        8.81       11.01      4.28 o 
  -1   0  26      195.16      230.96     31.51 o 
   0   0  26      185.71      244.61     53.38 o 
   1   0  26        4.95        7.98      6.53 o 
   2   0  26       46.54       67.93     14.35 o 
   3   0  26       29.44       26.57     17.57 o 
  -6   1  26        0.35        3.84      5.14 o 
  -5   1  26      123.10      114.27     10.00 o 
  -4   1  26       79.85       70.88      4.11 o 
  -3   1  26       59.45       57.04     10.10 o 
  -2   1  26      196.53      230.10     19.15 o 
  -1   1  26        0.62        5.77      3.35 o 
   0   1  26        3.84        2.28      4.25 o 
   1   1  26       91.91      113.78     10.72 o 
   2   1  26        5.18        8.68      4.66 o 
   3   1  26        0.36       -1.11      4.62 o 
  -5   2  26      106.70      104.95     11.31 o 
  -4   2  26       29.26       30.96      7.39 o 
  -3   2  26      576.45      642.68     54.38 o 
  -2   2  26        1.76        3.01      3.62 o 
  -1   2  26      211.86      244.83     18.77 o 
   0   2  26      186.77      210.99     21.95 o 
   1   2  26       99.22      104.41     15.65 o 
   2   2  26        9.89       15.76      9.16 o 
  -5   3  26      121.44      117.20     11.76 o 
  -4   3  26      306.33      291.17     19.71 o 
  -3   3  26       35.14       38.08      5.19 o 
  -2   3  26      682.49      668.79     51.00 o 
  -1   3  26       84.04       77.20      9.02 o 
   0   3  26      204.96      225.61     24.97 o 
   1   3  26       79.40       87.83     12.91 o 
   2   3  26        5.01        5.62      4.05 o 
  -5   4  26        6.89        6.12      3.75 o 
  -4   4  26       33.90       37.07      4.63 o 
  -3   4  26       20.24       10.11      3.59 o 
  -2   4  26        4.11       -1.81      3.36 o 
  -1   4  26       72.97       66.40      8.27 o 
   0   4  26        5.85       -5.45      4.35 o 
   1   4  26       27.34       22.86      9.58 o 
  -4   5  26       39.40       35.23      5.82 o 
  -3   5  26        1.75       -0.20      4.19 o 
  -2   5  26       66.78       49.21     11.16 o 
  -1   5  26       24.32       14.91      5.18 o 
   0   5  26       54.80       64.91     12.67 o 
   1   5  26        0.97       -3.70      6.03 o 
  -2   6  26        1.19        1.89      5.05 o 
  -1   6  26        2.51        6.41      5.96 o 
  -5   1  27      125.82      113.62      6.15 o 
  -4   1  27       86.36       77.26      8.26 o 
  -3   1  27      562.82      612.85     37.91 o 
  -2   1  27       77.71       79.62      6.00 o 
  -1   1  27      253.61      295.60     28.83 o 
   0   1  27      206.25      247.12     34.30 o 
   1   1  27       11.60       11.28      4.29 o 
   2   1  27       23.82       21.71      5.50 o 
  -5   2  27      117.98      134.15     22.30 o 
  -4   2  27      242.44      260.83     16.78 o 
  -3   2  27        2.34        0.67      3.10 o 
  -2   2  27      238.78      291.03     18.80 o 
  -1   2  27       79.83       86.05     12.58 o 
   0   2  27       15.73       12.94      4.03 o 
   1   2  27       15.74       18.90      5.18 o 
   2   2  27       13.36       10.37      5.56 o 
  -5   3  27        0.20        6.50      4.13 o 
  -4   3  27        0.11       -1.36      3.55 o 
  -3   3  27        3.02        0.01      3.54 o 
  -2   3  27        2.92       -0.13      3.05 o 
  -1   3  27        1.88        0.61      3.60 o 
   0   3  27        9.51       11.71      5.38 o 
   1   3  27       21.58       20.11      5.98 o 
   2   3  27        1.73        1.61      6.55 o 
  -4   4  27      187.99      182.50     19.31 o 
  -3   4  27        4.19        4.78      2.86 o 
  -2   4  27      122.01      120.43     18.02 o 
  -1   4  27       55.00       45.20      7.77 o 
   0   4  27        0.18       10.42      5.01 o 
   1   4  27       27.07       16.08      4.62 o 
  -3   5  27       90.18       76.46     14.91 o 
  -2   5  27       13.07       13.55      4.69 o 
  -1   5  27        5.73        1.68      5.38 o 
   0   5  27        9.21        6.99      4.83 o 
  -5   0  28      298.80      273.84     33.79 o 
  -4   0  28        1.53        0.08      5.93 o 
  -3   0  28      567.54      712.60     83.88 o 
  -2   0  28      545.53      656.30     82.89 o 
  -1   0  28      128.46      148.00     19.55 o 
   0   0  28      271.76      377.86     68.73 o 
   1   0  28       49.60       43.95      6.98 o 
   2   0  28       23.33       31.75      7.14 o 
  -5   1  28       11.69       10.13      7.00 o 
  -4   1  28       77.96       76.53      5.87 o 
  -3   1  28        6.85        3.43      2.97 o 
  -2   1  28       58.51       61.07      4.19 o 
  -1   1  28       54.14       59.48      6.72 o 
   0   1  28        8.06       11.57      4.22 o 
   1   1  28       47.41       53.61      8.16 o 
   2   1  28        0.94        1.21      5.49 o 
  -5   2  28      100.99       81.26      5.78 o 
  -4   2  28        7.24       12.59      4.25 o 
  -3   2  28       92.42       84.29      4.94 o 
  -2   2  28       46.51       50.54      6.31 o 
  -1   2  28        0.90       -4.34      4.40 o 
   0   2  28       27.69       25.46      5.11 o 
   1   2  28       46.68       45.61      8.25 o 
  -4   3  28      317.90      325.72     21.16 o 
  -3   3  28        0.31        2.80      3.16 o 
  -2   3  28      289.97      304.78     31.84 o 
  -1   3  28       78.67       59.06      6.31 o 
   0   3  28        0.42       -0.26      3.58 o 
   1   3  28       58.56       55.10     10.67 o 
  -4   4  28        8.15        0.76      3.36 o 
  -3   4  28       19.89       12.63      3.59 o 
  -2   4  28        4.67       -1.57      4.44 o 
  -1   4  28        6.81        0.81      3.81 o 
   0   4  28        6.26       16.33      6.17 o 
  -2   5  28        4.12        0.77      5.35 o 
  -5   1  29      177.41      158.15     18.33 o 
  -4   1  29        0.09        4.10      4.29 o 
  -3   1  29      377.01      388.55     22.89 o 
  -2   1  29      110.18      103.71     12.50 o 
  -1   1  29       50.77       57.44      8.55 o 
   0   1  29       84.75       93.96     18.27 o 
   1   1  29       48.18       78.28     13.05 o 
  -4   2  29      171.46      149.43     14.07 o 
  -3   2  29       80.07       88.17      7.14 o 
  -2   2  29       71.81       90.38     10.88 o 
  -1   2  29      182.49      203.41     22.33 o 
   0   2  29        0.51        0.84      4.06 o 
   1   2  29       40.05       50.53      7.74 o 
  -4   3  29        0.89       -3.10      3.86 o 
  -3   3  29        2.68        1.06      3.64 o 
  -2   3  29        4.77        6.08      3.55 o 
  -1   3  29       32.21       28.78      4.13 o 
   0   3  29       53.05       50.22      6.24 o 
  -3   4  29       54.83       42.90      7.69 o 
  -2   4  29       63.69       58.33      6.75 o 
  -1   4  29       54.81       51.74      6.84 o 
  -4   0  30       73.09       64.07      7.79 o 
  -3   0  30      195.15      207.24     30.54 o 
  -2   0  30      297.82      411.27     50.39 o 
  -1   0  30        0.73       12.36      5.79 o 
   0   0  30       51.30       67.77     21.60 o 
   1   0  30       26.83       37.83      9.07 o 
  -4   1  30       97.20       83.58      5.27 o 
  -3   1  30       42.79       40.59      4.62 o 
  -2   1  30       78.00       85.66      8.24 o 
  -1   1  30       73.96       93.18     12.08 o 
   0   1  30        9.77        8.27      4.11 o 
   1   1  30        0.90        8.72      4.61 o 
  -4   2  30       87.43       83.88      7.70 o 
  -3   2  30       47.15       54.04      7.51 o 
  -2   2  30      114.56      128.76     14.39 o 
  -1   2  30        2.48        5.86      5.19 o 
   0   2  30       28.78       39.21      9.05 o 
  -3   3  30       54.35       43.44      4.05 o 
  -2   3  30       55.62       57.69      7.80 o 
  -1   3  30       60.17       45.49      7.63 o 
  -3   1  31       89.57       74.62      5.32 o 
  -2   1  31      154.31      155.66     15.43 o 
  -1   1  31        1.85        2.47      4.00 o 
   0   1  31       22.07       23.39      9.58 o 
  -3   2  31      124.20      132.53     11.04 o 
  -2   2  31        2.01        2.84      4.76 o 
  -1   2  31      143.42      158.92     18.28 o 
  -2   0  32      357.04      484.76     96.27 o 
                                                 
